# Supplementary material for: Moderate prenatal stress may buffer the impact of Superstorm Sandy on placental genes: Stress in Pregnancy (SIP) Study
Source: PLoS One. 2020 Jan 29;15(1):e0226605. doi: 10.1371/journal.pone.0226605 (PMC6988921; doi:10.1371/journal.pone.0226605)
Supplement: S1 Data — (XLS) [file pone.0226605.s004.xls]

## Sheet: Data_based 0827
MasterID	NormativePS	GA	csection	CSEX	Marital	Edu	race	EPDS_tot_b	PRAQ_TotQ_Tot	pss14_b	STAI_STO	STAI_TTO	Leneg	sandy	BIRTHWEIGHT	ADRA2A	AVPR1B	CDKL5	CFL1	CREB1	CREBBP	CRHBP	DBH	DYRK1A	FOXP1	HSD11B1	HSD11B2	HTR1B	MAOA	MAOB	MECP2	NCOR1	NCOR2	NR3C1	NR3C2	NR4A1	POMC	PON3	SNAP25	SRD5A3	ZNF507	ZNHIT6
100201	3	40.57	0	1	2	3	2	14	7.75	48	43	59	2	0	3630	6.6537	3.46256	7.99029	12.2338	9.33866	4.46256	7.26302	4.19952	9.89663	6.84107	6.99029	11.387	5.0151	11.0074	6.69522	8.26991	10.416	9.82596	11.0038	6.52145	6.53295	3.55567	4.50986	4.14063	6.91322	8.47155	8.14063
100401	1	41.43	0	1	3	2	3	0	4.33333	44	23	20	2	0	3420	5.53035	2.62221	7.81045	12.1207	9.22284	6.04492	8.42343	2.62221	10.1906	6.53035	5.53035	10.0494	5.81045	11.4355	2.62221	8.08054	10.723	9.77284	10.8954	6.47788	6.62988	2.62221	2.62221	2.62221	6.24655	7.65373	7.78908
100601	2	40.43	1	2	3	4	3	6	3.5	37	45	45	0	0	3245	4.9697	4.18121	7.13117	12.0431	9.14384	4.11409	5.30674	4.18121	9.64213	6.27636	8.63766	10.4109	5.8303	11.8642	9.38177	7.97916	10.2453	9.38889	10.8257	7.0437	7.79859	3.52913	4.57976	3.72178	7.09682	7.7552	7.8917
100701	3	39.86	0	1	3	4	3	19	10.1667	43	66	61	3	0	3170	5.97758	4.39262	8.03878	12.4063	9.7131	5.07069	8.70004	2.82777	10.1823	6.70296	6.08861	11.1014	6.89851	11.8822	5.17502	8.32996	10.7614	9.58481	11.2113	7.70296	8.45266	2.82777	5.58165	4.07069	7.311	8.08861	8.34495
101101	2	38.86	0	1	3	3	3	8	4.25	41	52	48	3	0	3480	5.73388	4.18639	7.00165	12.0316	9.09882	4.44015	6.50832	3.65588	9.8879	6.02511	5.89534	10.6363	6.50832	11.4398	6.31884	8.16543	10.3196	9.52487	10.6146	6.85228	8.02511	3.94539	4.65588	3.80788	6.41669	7.88256	7.75274
101201	1	39.86	0	1	3	4	2	9	6.25	31	30	33	4	0	3625	7.04804	3.98029	7.48931	12.3845	9.04473	4.73929	7.81901	4.80342	9.52303	6.36732	7.26854	11.7093	5.70612	11.4504	5.80342	8.22237	10.2268	9.30499	10.8229	7.35667	7.84971	3.73929	3.44978	4.08721	7.06121	7.85728	8.03474
101401	1	40.57	0	1	3	4	2	1	6.83333	28	26	32	0	0	3070	6.51002	4.45558	7.8426	12.6594	9.31738	5.00306	4.21457	4.75514	10.9499	6.2787	7.63778	12.3321	5.3401	12.7263	7.64995	8.33256	10.8715	9.16876	11.1991	8.54304	6.73242	3.37827	3.92506	3.37827	6.68587	9.52662	8.39176
101701	1	39.57	0	2	3	4	3	3	7.83333	34	20	27	1	0	3050	6.13873	4.45223	7.22701	12.0449	8.96398	3.53969	5.00682	3.45223	10.106	6.4746	6.6519	9.7865	4.94408	11.3241	7.72369	8.16303	10.2564	9.274	10.7237	6.6519	6.02208	3.77416	4.97579	4.62215	6.93604	8.33487	7.77866
101901	2	37	1	1	3	5	2	9	9.41667	44	51	46	2	0	3225	6.73568	4.14113	7.42209	12.1622	9.00705	4.40417	7.08224	3.40417	10.2811	6.58474	6.14113	12.7083	4.58474	12.2776	5.05187	7.99313	10.3622	8.5444	10.6259	6.88098	8.77573	3.00938	4.45147	4.45147	7.11933	9.0557	8.01691
102101	1	39.29	1	1	3	5	3	1	4.16667	31	41	36	0	0	4380	5.6162	4.6162	8.09013	12.2149	9.43212	5.40047	8.34109	4.03124	10.2358	6.27916	6.40047	11.4185	5.30425	11.2464	6.37701	8.34109	10.861	9.6942	11.2374	7.93813	6.96984	4.14671	6.09013	2.43816	7.13277	8.37701	8.41782
102201	2	40.14	0	1	1	2	3	13	8.33333	41	51	43	1	0	3225	4.79051	4.40349	6.6019	11.7392	8.42643	4.11809	4.67268	2.4546	9.78342	5.62588	5.04883	9.28801	4.36602	10.7709	5.70305	7.79051	9.83833	8.80108	10.1761	6.87298	8.48222	4.02498	4.11809	3.57752	5.76194	7.64165	6.96358
102301	2	39	1	2	3	3	5	5	3.25	49.5385	49	43	1	0	2950	4.70457	4.01067	7.70129	12.0319	9.05635	4.28076	5.63746	3.44677	10.2287	6.41506	6.46237	11.9664	4.05249	11.5349	5.62365	8.24288	10.3257	9.62018	10.6473	7.22699	7.47011	3.96761	5.07296	4.73057	6.7687	8.68476	7.75926
102501	1	39.14	0	2	1	3	4	1	3.25	26	26	27	0	0	2770	6.24633	4.00532	7.50009	12.1902	9.07727	4.79382	7.2041	2.32693	10.0257	6.40387	5.30078	11.1072	5.13085	11.3116	5.54589	8.02163	10.1969	9.27381	10.6518	7.39138	6.69564	2.32693	4.13085	2.32693	6.90344	8.54025	8.02971
103301	2	37	0	2	3	3	3	10	4.33333	39	37	42	0	0	2296	5.75382	3.76589	6.94115	12.2245	8.79858	4.06845	7.2033	3.50286	9.71698	5.84768	6.97794	11.6945	5.35085	12.0286	7.06845	7.57668	9.88967	8.46818	10.173	6.42886	7.10693	4.38256	3.61389	2.42885	6.71075	8.17867	7.82478
103302	2	37	0	2	3	3	3	10		39			0	0	2466	5.8419	3.95208	7.1775	12.2298	9.02449	4.44958	7.74726	2.84347	10.0507	6.29088	5.90901	11.5459	5.07407	12.2859	6.01436	8.07894	10.4345	8.93876	10.6647	7.67197	8.22656	4.50847	4.86462	2.84347	6.8419	7.81881	7.78348
103501	3	40.5	1	1	3	2	3	18	8.08333	45	56	59	1	0	3645	5.45182	3.95878	7.67963	12.138	9.09416	4.33318	5.69575	3.78886	10.2193	6.07426	5.72746	12.1216	4.69575	12.0086	6.03679	8.16968	10.4806	8.97208	10.8856	7.51678	6.56145	3.72746	4.59621	3.37382	6.52582	9.00641	7.87985
103601	2	40.4	1	1	3	5	2	8	5.83333	38	37	34	3	0	2850	5.53479	3.15628	7.97049	12.3732	9.44784	4.15628	7.74124	4.15628	10.1948	6.7006	5.51618	12.2566	5.70882	12.1612	5.64171	8.39914	10.5503	9.36053	11.2759	7.8493	7.52552	2.94983	4.45885	2.83435	6.54401	8.76114	8.18897
103801	2	38.86	0	2	1	7	1	8	6.91667	35	44	40	0	0	3370	4.94253	3.6055	7.80878	12.4176	9.12244	4.00143	8.06147	4.40196	10.8943	6.50732	6.28831	12.3152	5.98693	12.7788	5.05801	8.30594	10.5786	9.09058	10.8119	7.76696	7.85742	3.44503	4.40196	3.6055	6.48685	9.74019	8.12244
104101	2	39.14	0	2	1	4	4	9	6.08333	38	40	44	1	0	2675	5.46867	2.52814	6.79548	11.8061	8.94137	3.67349	8.63587	3.58602	9.20073	5.22988	8.22265	8.50489	6.04545	10.5409	6.93475	7.72045	9.96106	9.10369	10.3837	6.49291	8.48084	3.28646	5.10958	3.04545	6.69455	6.93475	7.55757
105001	2	39.86	0	2	3	4	3	10	7.16667	45	35	46	3	0	2500	4.01453	3.56202	6.94345	11.7799	8.52598	4.06898	6.00059	3.12144	10.4095	5.59949	6.35848	10.7979	5.29137	11.1783	7.36937	7.88394	10.1287	8.51866	10.1438	7.48401	6.72348	4.01453	3.48401	2.31409	6.13427	8.86676	7.42261
105201	3	36.43	0	1	3	2	3	16	12.0833	42	42	52	2	0	2660	6.71784	4.42016	7.07041	12.0078	8.82388	4.37952	5.62527	4.20443	9.68903	6.35876	5.9917	11.072	4.7738	12.2314	6.96448	7.79713	10.064	8.98325	10.488	7.01842	6.97815	3.8352	3.57216	2.83941	6.43014	7.96104	7.74209
105301	1	39.5	0	1	1	7	1	4	5.33333	34	20	25	0	0	#NULL!	6.06135	4.33552	7.45526	12.164	9.2144	4.63508	5.95701	3.72254	9.62519	6.69036	7.94796	8.41972	5.44244	10.3579	8.30751	7.90654	10.1239	9.69982	10.7527	7.21251	8.93658	4.33552	5.30751	3.95701	6.93886	7.78483	8.03596
105601	3	40.43	0	2	1	4	3	17	11.0833	53	51	61	4	0	3435	4.77962	3.26866	7.19466	11.8006	8.99522	4.19466	5.54664	3.26866	10.567	6.56878	5.19466	11.7112	5.01282	11.6663	8.58698	8.32827	10.423	8.9283	10.5118	7.52416	6.81092	2.79548	4.43858	3.26866	6.39794	9.11791	7.64022
105701	3	37.29	0	1	3	2	3	15	8.25	47	44	49	4	0	3440	5.44552	4.33005	7.01454	11.9629	8.80655	3.98212	6.33005	4.39716	10.3677	6.46911	5.80809	11.9456	5.10765	11.9277	4.63817	8.12508	10.2731	8.66905	10.9331	7.17613	6.65883	2.84462	5.61015	3.07804	6.71252	9.13372	7.78322
106201	2	37	1	2	4	4	2	6	6.16667	37	27	43	4	0	1645	6.06315	4.02212	7.13546	12.3009	8.97093	4.32168	7.3273	4.22857	9.69019	6.4916	6.20432	10.3898	5.17966	11.6077	5.25242	7.86471	10.2089	9.00643	10.6649	7.41971	8.84328	5.40914	4.9941	3.56961	6.97273	7.8801	7.86857
106301	2	37.71	0	1	3	3	3	5	4.58333	37	42	38	0	0	3045	5.54179	3.48594	7.41293	12.235	9.2009	4.09599	8.23801	4.36729	10.0582	5.80786	6.89622	12.6235	5.26038	12.4608	6.97948	8.02264	10.3007	9.06456	10.6532	6.67264	7.41293	3.55994	4.69744	3.9929	6.86006	8.67055	8.10529
106401	2	41	0	2	2	4	2	2	4.33333	41	46	42	0	0	3470	6.4498	4.27146	7.66016	12.0122	9.04313	4.02354	5.34546	3.34546	10.6355	6.34546	6.00082	11.5491	5.90618	11.948	6.29032	8.48706	10.6104	9.16053	10.9289	7.27146	7.26194	3.48297	4.111	3.19346	6.96605	9.48297	7.71702
106501	2	36.4	1	2	3	2	2	4	4.33333	40	34	35	0	0	2640	5.50058	3.0573	7.10724	12.1162	8.68019	3.70412	7.28908	3.45619	9.50604	6.17043	5.68501	11.5706	4.91562	11.9172	5.50058	7.66076	9.78822	8.89706	10.697	6.65586	6.86558	3.26354	3.97975	3.84851	6.3987	8.541	7.74621
106601	2	40.86	1	2	3	2	3	8	7.33333	31	43	42	1	0	3455	5.59321	3.05716	7.40766	12.0212	9.38628	4.94468	5.94468	2.25054	10.0939	6.58072	5.68943	11.031	5.88498	11.5341	5.88498	8.32395	10.5963	9.73241	10.955	7.32019	7.9879	3.73523	4.90516	3.73523	6.76865	8.06166	8.1573
106801	2	35.71	1	1	1	3		12	10.3333	31	39	40	0	0	2630	5.56101	2.67566	6.51696	11.5998	8.59054	3.55013	6.82766	3.14959	9.33625	5.51696	5.80951	9.36371	5.41262	10.3497	3.82766	7.74414	9.8078	9.00657	10.3555	6.33228	8.06224	3.02929	3.50573	3.59319	6.06032	7.94452	7.5364
106901	2	37	0	2	3	2	3	6	6.33333	37	52	37	0	0	2210	5.78544	3.57132	6.61396	12.0588	8.89469	3.73481	7.70882	3.24939	9.60958	6.21286	6.00428	11.7885	4.45102	12.1558	3.6279	7.69895	10.0386	8.68568	10.471	6.48205	7.25838	2.91386	3.38689	2.91386	6.76035	8.35791	7.8009
107101	1	40.71	0	2	3	2	2	1	5.66667	42	28	38	0	0	3030	6.66519	3.68657	7.67592	12.2234	9.50298	4.12267	7.13826	4.5991	9.65303	7.43199	6.66519	10.8943	6.31335	11.4121	5.24296	8.27153	10.2847	9.53721	11.5284	6.95666	6.27153	2.37567	4.5533	4.35399	7.40646	8.3202	8.13048
107201	1	39.86	0	2	3	4	3	0	3	42	20	20	0	0	3340	5.73611	4.41418	7.5986	12.2699	9.06849	4.20267	7.3726	4.41418	10.1495	6.50934	5.99914	11.8049	5.41418	11.8829	6.41418	8.18837	10.5122	9.35349	10.9392	7.4466	7.7163	4.53971	5.88548	3.65519	6.81273	8.3852	7.9491
107301	2	40.57	0	1	1	4	2	9	6.66667	36	41	36	2	0	3250	6.31278	3.60651	8.32148	12.3444	9.22895	4.88215	7.21033	3.44605	10.8379	6.9585	8.4487	11.5304	5.54841	12.4824	8.40843	8.63703	10.9701	9.67486	11.2477	8.4354	8.21656	3.81801	3.81801	3.81801	6.98794	9.35858	8.35576
107501	2	39.14	0	1	3	3	3	8	3.25	47	44	43	4	0	3440	6.1421	4.24679	7.79276	12.324	9.2999	4.81239	6.27536	3.85086	10.7634	7.09479	6.09479	12.0059	5.15753	12.4151	6.04588	8.6446	10.7989	9.36781	10.9801	7.73222	7.21027	4.30338	4.46092	4.1879	6.89756	9.52626	8.31374
108201	1	40.86	0	2	3	3	2	0	5.66667	23	21	20	0	0	3080	4.97007	4.84978	7.25695	12.2199	9.31206	4.13357	6.64814	2.84266	10.4772	6.1842	5.28041	11.1725	5.1842	11.9853	5.41368	8.15276	10.5036	9.30063	10.8478	7.292	7.292	4.02666	5.02666	3.49614	6.71853	8.86537	7.84192
108401	2	41.43	1	1	3	4	2	13	7.5	44	46	44	2	0	3810	7.23587	4.68838	8.07187	12.3849	9.65801	4.44737	8.27335	4.61243	10.6872	7.01769	6.83761	12.3213	5.5928	12.7788	6.41421	8.49309	10.778	9.33372	11.5339	7.62215	8.0396	3.65091	5.01769	3.65091	7.20388	9.35718	8.33667
108601	1	39.86	0	1	3	3	3	1	4	28	26	27	0	0	3480	4.64006	3.13756	7.09175	11.9919	8.73001	4.41057	4.76205	3.87452	10.01	6.52987	5.61868	10.7766	4.80052	10.6998	5.28051	8.05642	10.0879	9.03035	10.3389	6.76205	6.75227	3.13756	4.45948	3.45948	6.68188	7.96198	7.59699
108901	2	41.57	1	2	3	3	2	4	8.33333	30	43	36	0	0	3660	6.47376	3.59601	7.69615	12.0329	9.32257	4.40337	6.36155	4.55949	9.6664	6.20482	8.67283	10.1054	5.36155	11.672	8.5664	7.92154	10.3549	9.4713	10.8382	7.10697	7.5077	3.02524	4.91794	3.44401	6.98144	7.78978	8.04887
109201	3	38.29	0	1	1	1	3	18	9.5	56	56	61	3	0	2410	6.08005	4.34309	7.72391	12.4341	9.0619	4.34309	8.17598	4.00605	10.456	6.32798	6.83494	12.6438	4.28169	12.9301	7.39475	8.12881	10.5501	8.62849	10.6277	7.05274	7.42346	3.51604	4.71232	3.75812	7.17598	9.13533	8.04353
109401	3	39.29	1	1	1	6	1	14	6.5	50	46	55	0	0	4145	6.14151	4.20564	8.01747	12.3311	9.51813	5.23667	6.80102	4.20564	11.3196	7.54006	5.9109	12.4422	5.89154	12.7507	6.50226	8.9995	11.0994	9.95004	11.1151	7.90125	8.52757	4.32594	5.20564	3.33848	7.282	9.85701	8.31144
109601	3	37	0	2	1	5	3	16	9.33333	44	39	43	4	0	2270	5.82535	4.96286	7.18525	12.099	8.88425	5.00593	6.76395	3.15252	9.93248	6.36141	4.50343	10.3962	4.6189	11.6515	6.45762	8.08337	10.1593	9.14488	10.4123	6.73864	6.32785	4.56232	4.24039	3.15252	6.73864	8.00061	7.77645
109801	1	40.86	0	2	1	5	2	0	3.25	24	20	23	0	0	3430	5.23522	3.99421	7.52347	12.1954	8.97772	4.28967	7.0186	4.34214	10.3333	6.4773	5.51206	11.657	4.96105	11.9945	6.10464	8.13469	10.4633	8.93139	10.5578	7.44767	7.59006	4.48898	3.22819	3.22819	6.46552	8.94629	7.98186
110201	2	40.17	0	1	3	5	3	10	5.41667	35	23	38	0	0	3460	5.86339	2.52608	7.46825	11.8983	9.33009	4.44835	4.33732	3.27843	9.58828	6.35167	7.94613	7.65347	6.01539	9.52319	9.57305	8.14055	10.4509	10.1029	10.4887	5.71583	9.64183	3.3939	4.27843	4.27843	6.82275	7.47482	8.35167
110401	2	38.29	0	1	1	5	2	9	5.41667	43	44	37	3	0	2890	5.63	4.01856	7.7675	12.0126	8.99329	4.01856	9.24524	3.30807	9.68941	6.61682	4.97792	10.9188	4.70662	11.5033	7.49969	7.84864	10.1037	8.82305	10.5193	7.04831	7.10602	3.4336	4.3722	3.30807	6.70662	7.89303	7.70662
110601	2	40.43	1	1	3	6	2	9	8.16667	32	33	37	5	0	3420	5.68314	4.07648	6.94796	11.8632	9.04121	4.4244	6.7566	3.78697	9.16008	6.27526	6.21696	7.29653	5.2609	9.43723	6.44994	7.97899	10.0029	9.43882	10.5515	5.52394	9.01793	3.61705	5.1089	4.2609	7.33815	7.52394	7.87443
110701	3	39.29	1	1	1	3	3	17	3	36	58	50	3	0	3565	6.357	3.87461	7.50825	12.016	9.25475	4.31071	5.37211	4.95707	9.83017	6.60733	5.91643	9.09776	5.37211	10.5142	5.78715	8.2176	10.3097	9.69554	11.0069	7.28699	7.93181	3.87461	5.03508	2.96905	6.72966	7.93181	8.279
110801	3	37	0	2	3	4	2	17	3	43	59	50	7	0	1990	6.62471	3.77863	7.77863	12.2621	9.17258	4.1412	6.08675	3.84574	10.7603	6.88615	6.18072	12.1555	4.67171	12.1225	6.30517	8.55373	10.5817	9.17747	10.812	8.10398	6.4524	3.08675	3.97127	2.71268	6.74386	9.69806	8.00469
111001	2	39.29	1	2	3	3	2	4	7.5	33	33	38	2	0	3450	5.98103	2.9548	7.02475	11.6052	9.09309	4.08794	7.00305	4.35098	9.17904	5.79155	5.02475	7.60252	5.26244	9.03814	4.68658	7.65563	10.0724	8.90117	10.701	6.70013	6.30739	2.9548	4.12858	4.04612	6.8894	7.39329	7.74656
111201	1		0	2	3	2	2	1	3	26	20	23	0	0	#NULL!	5.34804	3.50004	7.50604	12.4047	9.12648	3.84108	6.42604	2.87337	10.0669	6.43864	5.9507	11.394	3.98547	11.9091	4.9507	7.99403	10.2352	9.1592	10.518	6.88777	7.2225	4.76307	4.237	2.87337	6.8026	8.11278	7.52979
111401	3	40.5	0	1	3	2	2	16	6.41667	41	60	58	8	0	2660	5.80865	3.83137	7.67058	11.9597	9.1578	4.22369	6.58626	3.83137	9.98746	6.5038	5.1533	10.0566	5.68936	11.4017	6.43129	8.18893	10.5179	9.70789	10.7606	6.99125	8.08404	2.6172	4.83137	4.35494	6.51788	8.01625	8.02613
111801	1	40.14	0	2	3	5	2		3	32	34	29	0	0	3345	6.11897	4.55337	7.95391	12.476	9.42521	4.6644	8.5057	4.36894	10.8996	6.9756	5.33578	11.5015	5.86371	12.4846	7.43307	8.603	10.7064	9.3483	11.1698	7.83432	7.85203	4.23144	4.76749	4.15744	6.94293	9.56772	8.21785
112101	3	39.57	1	1	3	4	2	15	6.25	42	43	43	9	0	3175	7.43123	4.01885	7.43918	12.2124	9.08367	4.57525	6.19818	4.93139	9.71766	6.32371	6.51635	11.2375	4.83828	12.1799	6.45495	8.06067	10.1138	9.00017	11.0274	7.0082	6.64563	3.15981	5.25332	4.25332	6.63183	7.60381	7.7258
112401	1	41.4	1	1	3	4	3	5	6.83333	26	33	31	0	0	4060	5.08887	3.89623	7.4581	11.9417	8.71823	4.02747	6.13327	2.82584	10.3533	6.49259	5.36189	11.1838	4.31126	11.1135	7.81225	8.20088	10.3008	9.16747	10.4711	7.01961	8.01961	4.08887	3.82584	2.59375	6.28527	8.90905	7.67383
112601	1	40	0	2	3	2	5	4	3	38	27	35	2	0	3410	6.83807	3.78882	7.34	12.1284	9.23545	4.6189	8.6468	5.11075	9.52879	6.63012	6.53776	10.9049	5.82835	11.3532	4.31934	7.83807	10.1754	9.11675	11.1158	6.70636	7.04516	3.24742	4.66329	3.70636	6.94083	7.69036	7.97204
112801	3	41.57	0	1	3	2	3	14	7.5	45	52	51	5	0	3910	5.74254	5.19	7.77496	12.1473	9.55923	4.98355	6.92696	2.69739	9.65379	5.80667	5.37057	9.96961	5.37057	11.9206	6.45303	8.33839	10.6776	10.0937	10.724	8.19	7.54989	2.69739	5.74254	2.69739	6.3275	6.98355	7.06447
112901	2	39.86	0	1	3	3	3	14	6	45	44	46	1	0	3125	4.76041	4.02344	8.11494	11.9154	9.48911	4.84058	7.20856	4.38601	10.4409	6.09056	6.00617	10.3514	5.12298	11.3294	6.33157	8.72124	10.8375	10.0159	11.1698	7.39931	7.79603	3.09056	4.33157	4.27498	7.06576	8.64515	8.17416
113201	2	40.57	0	1	2	6	5		8.83333	43	25	43	2	0	4450	6.7359	3.77654	7.73074	12.0869	9.03078	4.19158	5.89202	4.06605	10.1467	6.51351	5.06605	12.3211	5.69408	11.6764	5.19158	8.26125	10.2296	9.04124	10.9064	7.62342	6.4395	3.92854	5.25047	2.69356	6.52548	8.70728	7.87808
113401	2	41.43	1	1	3	2	3	11	3.83333	41	57	45	1	0	3856	5.6903	4.53829	7.86555	12.0694	9.78622	4.64139	6.66605	5.45583	10.0895	7.92296	5.99286	9.66605	6.89193	10.6422	6.24284	8.74341	10.7164	10.577	11.5574	6.80577	8.52824	3.87087	5.17572	5.6903	6.7376	8.17142	8.71118
113501	2		0	2	1	1	4	7	9.33333	35	33	38	1	0	3095	5.73091	5.28345	7.82402	11.6306	9.86294	4.73091	7.25029	4.73091	9.45338	6.49645	5.9533	7.03347	7.05284	9.43873	5.91148	8.51751	10.4606	10.0838	11.2566	6.31587	8.27523	2.96521	5.40898	6.31587	6.682	8.1278	8.3554
113701	3	40	0	1	3	3	3	13	10.1667	48	62	62	4	0	3165	6.08565	3.90345	8.01036	12.4234	9.59747	4.59533	4.84687	2.35156	10.0857	6.77287	7.63764	10.1945	6.0359	11.8182	7.77287	8.47913	10.7315	10.3245	11.3207	7.77287	8.99417	4.01036	5.59533	3.78797	7.2691	7.86122	8.25286
113801	3	40.71	1	1	3	4	3	13		44	52	63	2	0	#NULL!	5.9196	2.88985	7.1814	11.9499	9.04298	4.30489	5.82845	4.30489	10.4966	6.32725	5.59029	11.4938	5.11224	12.2574	6.39235	8.15663	10.2964	8.95773	10.8552	7.81268	6.1997	3.47481	3.47481	2.84941	6.52405	9.05643	8.07638
114001	1	38.57	1	1	3	2	3	9	4.66667	31	34	30	2	0	2940	6.43911	2.75729	7.65614	12.086	8.94381	3.42025	8.59439	5.1496	10.3379	6.60695	5.83054	11.4979	4.97968	11.9096	4.69589	8.23841	10.269	8.6821	11.109	7.00521	8.81076	3.92721	4.34225	3.63176	6.68012	9.18913	7.78335
114101	1	39	1	1	1	5	2	1	3	26	34	39	0	0	3370	7.28685	4.24364	7.78238	12.1123	9.4552	4.52604	9.21658	4.20411	10.1434	6.88593	7.3242	10.8922	5.24364	12.2292	6.91683	8.3516	10.5955	9.34933	11.232	7.56556	7.30565	3.49361	5.37403	3.94107	6.93505	8.47297	8.27736
114301	2	39	1	1	3	4	2	6	6.66667	35	40	39	0	0	3130	5.60682	3.45998	6.84245	11.8868	8.81753	3.23758	8.77674	4.23758	9.30008	5.82255	5.45998	10.5819	3.65262	11.6526	4.23758	7.64131	9.82004	8.32505	10.7187	6.69702	6.58336	2.61463	4.35306	3.23758	6.78191	7.26733	7.61841
115201	2	25.14	0	2	3	3	5	6		42	29	43	0	0	710	5.61047	3.13654	7.28854	12.0797	8.8584	3.96661	6.376	3.57764	9.81836	6.66705	5.69453	12.2264	4.28854	12.3638	6.47441	7.58132	10.0448	9.00279	10.5665	6.50577	6.53647	3.57764	4.96661	4.21454	6.8121	8.40956	7.58132
115301	2	38.43	0	2	3	2	2	2		42	50	49	0	0	2600	6.33422	2.48321	7.34982	12.1343	9.51802	4.13259	6.89812	4.27009	9.84683	6.5111	6.45452	9.65615	5.66864	11.7786	5.45452	7.99057	10.4345	9.5953	11.081	7.13259	7.59202	4.27009	2.48321	2.48321	6.83303	8.09606	7.96041
115401	1	39	1	2	2	3	2	2	3	26	25	23	2	0	3870	7.27229	2.63014	8.73569	12.7026	10.6159	6.62021	10.6288	2.63014	10.6583	7.2279	6.54983	11.208	7.62021	12.0576	2.63014	9.20518	11.8699	11.275	12.31	8.68733	8.76706	2.63014	2.63014	2.63014	6.54983	7.43735	7.98278
115501	1	33.29	1	1	1	7	5	5	5.08333	34	28	32	0	0	2100	5.81211	4.11167	7.11167	12.1308	9.05809	4.33406	7.09656	3.84863	9.59817	6.77463	6.52671	10.3341	5.38469	11.2444	5.38469	7.4809	10.0522	9.10035	10.6941	6.33406	7.61417	2.72763	3.52671	3.11167	6.79349	7.82133	7.71653
115502	1	33.29	1	2	1	7	5						0	0	1750	5.96324	2.7069	6.16633	11.6646	8.65332	3.53697	10.2417	4.06053	8.64026	5.91201	6.52566	6.76579	4.7849	8.21645	5.7849	7.15168	9.41656	8.21293	10.4446	5.18083	6.13688	3.7069	4.74643	2.34433	6.77538	7.22347	7.35075
115601	2	40.57	0	1	3	4	3	11	8.66667	34	46	36	0	0	3125	4.04495	3.90745	7.50438	12.3221	9.09133	4.34041	4.7148	2.88041	10.3824	5.62991	7.4435	12.1523	5.17048	12.3006	7.62444	8.12079	10.4894	9.24551	10.2738	7.90745	8.19654	2.88041	5.22937	2.88041	6.22937	8.88473	7.7148
115701	1	23.86	1	1	3	2	3	7	5	41	31	27	3	0	560	5.54655	3.63966	6.72712	12.1016	8.28111	3.14216	6.83606	2.63966	9.51208	5.56249	6.63966	11.4297	3.75514	11.3047	7.5223	7.66203	9.59288	8.48306	9.89469	6.00889	6.94344	3.57826	4.00889	3.75514	6.57826	8.07429	7.53043
115901	1	40.14	0	1	3	1	3	4	7	33	29	30	0	0	3655	5.9339	3.5951	7.94227	12.0085	9.0926	4.5951	4.0926	3.04084	10.0945	5.95058	8.35939	11.0608	5.41453	11.6769	8.76974	8.03512	10.2931	8.79073	10.6993	6.77443	9.3166	2.96707	3.5951	3.20808	6.85637	8.65739	7.66246
116101	2	41.29	1	1	1	6	1	7	6.41667	35	42	32	1	0	4200	5.80023	3.8334	6.8497	11.9988	9.45345	4.76628	5.62189	2.96873	9.70936	7.08821	5.80023	9.66168	6.23195	10.5351	6.3047	8.48771	10.3627	10.0015	11.0437	6.74901	7.08821	3.8334	5.50325	5.07441	7.23195	7.77485	8.25661
116401	1	37.71	0	2	3	2	3	2	5.66667	39	34	26	0	0	3200	6.91205	3.43258	8.05407	12.1121	9.30579	3.90206	7.41864	3.43258	9.94889	6.75451	7.1584	11.7762	5.40456	11.5379	5.96096	8.14577	10.28	9.1521	11.1126	6.47361	6.99893	3.05407	4.98007	4.376	7.19157	8.58389	8.11152
116601	2	38.71	0	2	3	2	3	5	4.83333	38	41	42	0	0	2770	6.2795	3.75112	7.28908	12.4756	9.24297	3.95757	5.47694	3.63564	10.4159	6.58984	5.63564	11.8946	5.63564	11.6589	4.95757	8.32214	10.5693	9.25769	10.8637	7.51828	7.23059	3.51011	5.44299	2.95302	6.92104	9.2986	8.14343
116701	3	39.57	0	1	3	3	3	15	9.5	40	44	49	7	0	3255	7.15122	4.44072	7.47314	12.6079	9.53204	5.37361	5.44072	5.22922	10.0767	7.26669	7.00366	11.4346	6.26669	12.2913	6.65372	8.52045	10.6033	9.68519	11.3682	7.13104	6.06875	2.98129	4.68173	3.78865	7.37361	8.28507	8.47314
116901	3	36.86	0	1	1	6	4	16	12.6667	40	47	44	0	0	2675	5.82752	3.46997	7.23815	11.9134	9.04362	4.05493	8.74143	4.46997	10.0717	6.44725	6.61972	11.6739	4.55743	11.598	4.05493	7.85367	10.1102	8.94975	10.7588	7.18422	6.84501	4.46997	4.55743	3.9294	6.75537	8.29652	7.78285
117101	2	40.57	0	2	1	6	1	5	8	38	40	36	1	0	3657	5.08096	3.23296	7.08096	11.746	8.7397	3.84963	4.02651	2.7855	9.99141	5.23296	7.94446	11.3155	5.45536	11.5407	8.83387	7.92599	10.0776	8.82193	10.1189	6.89593	8.5159	3.23296	4.08096	2.648	6.45536	8.28317	7.44501
117201	1	41	0	2	1	7	1	0	4.33333	29	31	30	1	0	3690	6.53891	3.35128	7.34123	12.0237	9.32091	4.08825	5.96272	4.08825	10.0837	6.48514	6.44814	10.5234	6.39081	11.5997	6.13555	8.25817	10.5586	9.48285	11.1565	7.72052	7.53891	2.88986	5.08825	3.50329	7.15864	8.08223	7.96926
117301	2	39.29	0	2	1	5	3	10	5.83333	37	20	41	0	0	3595	4.4693	2.94574	7.64618	12.1303	9.19129	4.33806	8.32945	4.4693	9.81611	6.37201	6.82838	12.1709	5.11567	12.3448	5.33806	8.01183	10.2242	9.03585	11.0272	6.7271	6.43759	3.40517	4.7531	4.11567	7.01183	8.47322	7.99013
117401	3	39.43	0	2	3	2	3	19	5.66667	46			1	0	2895	6.18204	3.7226	7.38082	12.3346	9.47749	4.18204	7.54278	3.30757	10.6205	6.7226	7.29246	11.18	5.30757	12.0161	7.42304	8.71129	10.8762	9.73941	11.0735	8.06245	7.04453	3.7226	5.04453	3.7226	6.89253	9.09329	8.2695
117501	2	40	0	1	3	3	3	5	7.83333	40	57	47	2	0	3380	4.66937	3.23641	7.19988	11.9173	8.63558	3.82137	5.12394	2.5925	10.377	5.49944	6.34075	12.0639	5.00194	11.6685	6.39022	7.857	10.1778	8.52181	10.346	7.38209	8.08441	2.72184	3.08441	2.72184	6.18127	8.75683	7.44586
117601	1	38.43	1	1	3	4	2	2	5.66667	29	20	26	1	0	2870	5.64733	3.29369	7.5832	12.2086	9.22443	4.12377	7.20058	4.29369	9.98795	6.48132	7.63947	12.1603	5.16816	12.3788	7.91167	7.87865	10.3037	9.12377	10.662	7.12377	8.39989	3.70873	3.8242	3.70873	6.87865	8.63156	7.89855
117701	1	41.57	0	2	3	3	2	11	6.33333	34	34	27	4	0	3246	6.04358	3.78724	7.5831	12.3478	9.2135	3.93924	5.70478	4.78724	10.17	6.28974	7.21723	11.0086	6.28974	11.7015	7.42467	8.41821	10.5671	9.29679	10.7947	7.4628	8.25394	3.20228	5.42467	3.61731	6.8841	8.74143	7.80714
117801	2	36.29	0	1	3	4	3	9	5.75	33.3846	41	33	1	0	3505	6.43554	4.3312	7.23809	12.0351	9.38431	2.34996	8.86102	5.4687	9.55617	6.53283	7.13856	9.74398	6.21873	11.4687	5.65313	8.12821	10.3424	9.40159	11.3176	6.86725	8.05367	3.59424	5.40159	4.1792	7.48501	7.79063	7.94001
118001	2	39.14	1	2	1	2	3	18	9.33333	31	32	48	0	0	3040	5.9751	2.78528	7.48572	11.8348	9.36836	3.78528	7.97015	4.64326	9.25084	6.54017	6.61817	9.21991	5.91456	10.5675	6.08906	7.8187	9.98249	9.12513	10.7131	5.48572	8.12957	3.24471	3.37024	3.24471	7.0614	7.83513	7.97015
118101	3	35.57	0	1	3	4	2	17	10.3333	51	72	64	8	1	3120	5.70355	3.45562	6.52171	11.8339	8.59005	2.45562	6.07033	2.77755	9.70828	6.18354	4.91505	9.56936	5.66507	10.6218	5.40981	8.03305	9.91914	8.93135	10.3321	7.32598	8.48352	3.62554	2.77755	3.45562	5.66507	7.63553	7.23698
118201	1	41	0	1	3	2	3	0	3	33	29	22	1	0	2865	5.711	3.36308	7.18905	12.0451	8.87231	4.5475	4.22557	3.07357	10.4134	5.78629	4.76163	11.7428	5.78629	12.1261	5.32991	8.21199	10.3753	8.98313	10.898	7.5257	7.19827	3.20172	4.48861	3.20172	6.01217	8.5547	7.69155
118301	1	41	0	2	3	3	2	5	3.91667	26	25	24	0	0	3610	4.9923	3.90484	6.17162	11.8038	8.34778	2.71219	7.01336	2.4898	8.98698	5.76282	8.08474	8.45173	4.22676	10.4391	8.35605	7.38057	9.47469	8.75346	9.82071	5.9272	8.10941	5.07476	3.36427	2.22676	6.36427	6.9272	7.41263
118401	1	33.43	1	2	3	6	2	7	3.33333	29	27	31	8	0	1905	6.17758	4.00765	8.14516	12.4179	9.37222	4.49308	7.90489	4.27069	10.5638	7.06076	6.95251	12.7174	5.38616	12.5634	7.67441	8.65151	10.7053	9.57751	11.2641	7.04328	7.42719	3.00765	4.14516	3.85565	7.11199	9.47036	8.16954
118501	1	39.29	0	1	3	2	3	0	4.33333	35	33	26	0	0	3100	5.20818	3.33372	6.99668	12.0295	9.3998	5.07068	7.33372	1.62697	9.98954	6.55611	6.50364	9.7986	5.39261	10.9023	6.33372	8.27231	10.5053	9.6314	10.7614	7.80404	7.79315	4.44919	4.55611	4.07068	6.70295	7.53011	8.02488
118601	2	37	0	2	3	4	3	6	5.5	31	47	33	1	0	2605	4.76802	2.02368	6.9449	11.8448	8.6064	3.70389	7.05181	2.02368	8.91688	6.22174	8.10244	9.1332	4.70389	10.8582	8.82566	7.53908	9.57538	8.77973	9.99767	5.49239	9.48525	2.56639	3.05181	3.70389	6.98593	7.24446	7.44413
118701	1	39.71	0	1	3	2	3	3	5.33333	46	22	36	0	0	3105	5.05393	3.70029	7.84325	12.3076	9.14139	4.61783	7.88792	2.85229	10.0342	5.85229	5.65965	11.5884	5.92268	12.9307	4.77829	7.88792	10.4581	9.30844	10.7003	6.79715	8.29192	3.70029	4.61783	1.80868	6.28525	7.9898	7.78775
118801	2	40.71	0	2	3	2	3	10	6.33333	33	36	38	1	0	3410	3.86089	2.96781	7.39886	12.3127	9.10297	4.68401	6.35028	2.96781	10.8652	6.24791	4.74541	12.4482	5.61988	12.6712	7.03082	8.58672	10.6938	9.34036	10.6573	7.88837	8.30511	3.74541	4.16045	3.33038	6.3699	9.50253	7.8115
118901	2	39.71	0	1	1	7	1	8	5.33333	39	45	36	1	0	3440	7.11793	2.19025	7.78862	12.3511	9.79784	5.08818	10.1179	4.96265	9.72722	5.89554	7.20366	9.30412	7.20366	11.4457	5.31057	8.34871	10.6196	10.1142	11.3408	7.67314	9.52003	4.96265	5.08818	4.67314	6.45741	7.25811	7.67314
119001	2	39	1	1	2	4	3	4	3.66667	36	40	38	1	0	3580	5.47219	3.30226	7.55019	11.9847	9.06603	4.30226	8.58149	2.60294	9.89223	6.7617	5.7617	10.2031	4.7173	11.4177	6.10962	7.97469	10.2642	9.05269	10.5628	7.07485	7.10962	3.7173	4.80476	2.60294	6.7617	7.62419	7.88723
119101	3	41.57	0	2	3	6	2	20	12.8333	37	60	53	7	0	3225	5.80738	4.45945	7.83923	12.4347	9.24795	4.858	4.00002	4.24795	10.7871	6.64388	6.53918	12.5024	4.58499	12.9133	5.49188	8.55077	10.6636	9.21434	10.8888	7.78793	6.53918	4.858	4.90691	3.11411	7.06611	9.45123	8.18985
119201	2	39.14	1	2	3	2	3	9	3	38	50	47	0	0	4310	5.86962	2.0945	7.18328	12.2422	9.50189	3.74034	9.00244	4.5477	9.5217	7.04412	5.94979	8.69454	5.74034	10.314	5.3253	8.3328	10.256	9.81716	11.1916	6.69454	9.3102	2.0945	3.91027	4.3253	6.57323	7.48181	8.01647
119301	1	40.57	0	2	3	2	3	4	7.08333	35	21	35	0	0	4245	4.82024	2.45767	7.36456	11.9954	9.07868	3.55721	4.85977	3.10975	9.43004	6.07658	5.5083	10.0469	4.45767	11.1875	4.60451	7.65594	10.0523	8.89111	10.6692	6.83023	7.38503	2.45767	4.60451	3.82024	6.78987	7.53296	7.68374
119401	1	39.29	1	1	3	2	3	0	3	27	25	23	0	0	3670	6.53713	2.23784	7.22338	12.0661	9.11991	3.34073	8.64452	3.84323	9.8786	6.58866	7.98939	11.5198	5.14809	11.6319	7.50396	8.05039	10.2366	9.09562	10.993	6.90552	7.3332	4.45621	4.9257	3.2152	7.66266	8.48029	7.60752
119501	1	40.57	1	1	1	7	5	2	6	24	22	20	0	0	3730	6.26263	3.76621	6.74021	11.8514	8.90137	3.76621	6.79174	3.54382	9.62774	5.51344	7.59548	10.5249	4.65929	11.4562	8.64185	7.65929	9.86123	8.96448	10.4716	6.79174	8.34256	2.83182	5.28078	2.83182	6.99228	7.4587	7.59548
119601	3	41.43	0	2	3	3	3	20	12.3333	50	51	58	5	0	2740	5.27834	4.1	7.47778	12.0821	8.90736	3.55251	6.64649	3.98136	10.1914	5.8855	5.40666	12.3251	5.37564	12.4184	8.14899	7.89373	10.1991	8.69913	10.3702	7.29087	6.48143	3.43704	3.89647	2.65943	6.77094	8.9222	7.87167
119901	1	39.29	0	1	3	5	2	3	5	24	25	31	0	0	3020	7.2678	3.83484	7.60038	12.2883	9.45543	4.2678	5.49019	4.09788	9.87595	7.11283	6.69282	9.5422	6.08277	11.8757	7.54634	8.23743	10.3848	9.49305	10.8847	6.58973	8.99874	3.4198	5.09788	4.37089	7.37089	7.97235	8.17825
120101	3	39.86	0	2	3	7	3	12	8.91667	40	57	52	3	0	3240	5.86073	4.5388	7.91384	12.5556	9.18266	5.44569	5.86073	4.34616	10.882	6.78673	6.03066	11.9482	5.74826	12.4846	4.78673	8.77242	10.9514	9.54162	11.0721	7.26672	8.35258	4.34616	4.23924	2.70237	6.70873	9.29035	8.03865
120201	2	40.14	0	2	1	6	4	5	3.58333	45	46	41	0	0	3095	6.21166	3.35368	7.51356	12.2632	9.06104	3.93865	7.71124	4.26057	10.2439	6.65746	8.4305	12.6734	4.81312	11.7455	8.79663	8.16747	10.2947	8.97939	10.7276	6.90827	7.87725	4.87725	4.60161	4.26057	6.82942	8.6483	7.88507
120301	1	38.43	1	1	3	4	2	2	3	23	21	28	2	0	2250	6.17181	4.92788	7.00188	11.9379	9.64285	4.84988	5.67995	2.69735	9.82461	7.36645	5.53793	8.89427	6.03751	10.2055	6.07227	8.47437	10.3612	10.2035	10.9243	6.84988	9.73252	4.76742	5.32381	4.76742	7.0198	7.74604	8.32381
120302	1	38.43	1	2	3	4	2			23			0	0	2900	6.78305	4.78305	8.17175	12.4813	9.62259	4.44202	5.96139	3.17643	10.9894	7.34248	5.85705	11.2208	5.89268	12.5167	6.83891	8.77353	11.1012	9.7783	11.6059	8.10498	9.22163	3.17643	4.53513	4.78305	6.85705	9.49513	8.36802
120401	1	40.29	2	2	1	7	5	2	6.33333	32	23.3333	31	0	0	3250	4.41503	4.33257	7.12775	11.8291	9.21665	3.41503	7.89616	2.57459	9.72286	6.85982	5.88896	9.16992	5.45456	11.5084	5.88896	8.03301	10.4691	9.49303	10.9747	7.47392	7.02646	3.41503	4.05246	3.41503	6.73696	7.9933	7.85244
120601	1	38.86	1	1	3	4	3	0	3	24	26	28	1	0	4270	6.09846	3.98298	7.84923	12.1757	9.29284	4.39802	6.15291	3.10623	9.95835	6.46411	6.01273	11.1487	5.20538	11.3486	5.60747	8.18592	10.3508	9.32876	11.0428	7.7109	5.95261	4.09846	5.48548	4.30491	7.05623	8.18592	8.24351
120701	1	40	1	2	3	4	3	5	3.58333	37	30	32	0	0	3870	5.17461	4.54074	7.82231	12.0518	9.06862	4.07507	5.63695	3.00468	10.5322	6.34097	5.41068	11.6142	4.81204	11.9304	6.29747	8.245	10.5662	9.50453	10.908	8.323	7.66575	4.43764	4.89221	3.58965	6.74885	8.71618	8.01367
120801	1	40	0	1	3	3	2	2	7.66667	22	29	29	1	0	4010	6.80188	4.28163	7.35563	11.9255	9.62054	4.20362	7.86659	3.34072	9.99225	6.50943	6.63361	9.08898	7.05607	11.0526	7.28163	8.4174	10.5816	9.84748	11.3641	7.14222	8.40874	3.34072	5.45996	3.34072	6.97621	7.89168	8.35563
121001	3	40.14	1	1	3	4	3	8	4.33333	53	58	62	5	0	3890	5.4546	3.61596	7.36606	11.921	9.41983	4.64724	6.73471	3.61596	9.99302	6.31021	6.34768	9.53396	6.38421	10.8305	6.14974	8.21203	10.4969	9.94492	11.3558	7.84364	7.2521	3.61596	5.31021	3.61596	6.64724	7.93264	8.07351
121101	2	39.57	0	2	3	4	5	5	3	40	47	34	3	0	2915	5.54855	4.40171	7.79403	12.4249	9.34924	5.29479	8.49522	4.98667	10.0599	6.9519	6.20906	11.0435	5.59435	11.7705	6.91628	8.18681	10.5102	9.42408	11.3282	6.72364	7.00374	2.87153	4.76428	2.87153	7.16421	8.17932	7.88897
121201	1	38.86	0	1	3	6	3	4	4.33333	37	28	23	1	0	2515	5.4511	4.01052	7.62383	12.1649	8.94688	3.94014	8.37643	3.5251	10.5386	6.31865	5.80803	11.6005	4.78813	12.2906	4.61821	8.14177	10.3897	9.11805	10.5804	6.94912	6.56072	4.42556	4.74749	2.78813	6.82766	8.96915	7.60689
121301	2	39.14	1	2	1	4	2	8	4.66667	30	43	34	2	0	4120	6.30673	3.82868	6.99861	11.995	8.91817	3.75829	7.21115	3.82868	9.31288	6.16429	6.78509	10.5937	4.13681	11.0086	4.68429	7.49165	9.76728	8.52912	10.756	5.86263	6.03628	3.82868	4.24372	4.29435	6.99095	7.73099	7.70783
121501	2	41.14	0	2	3	3	4	4	7.16667	44	37	47.3684	0	0	3610	5.83918	5.04563	8.09874	12.2986	9.69907	4.89362	7.31865	2.83649	11.1317	6.58168	6.26802	12.8244	6.26802	12.7166	6.64653	8.78259	11.3155	9.74792	11.473	8.52675	6.78259	2.83649	4.2262	4.46067	6.94609	9.43106	8.06947
121601	3	33.14	1	1	1	7	1	17	6.41667	39	60	50	0	0	#NULL!	7.30748	2.64612	8.00081	12.1203	9.91276	6.50777	9.22862	2.64612	9.76411	7.63553	5.56024	8.05667	7.84035	10.3786	6.39674	8.56024	10.7472	10.8027	11.5715	7.03829	8.07482	2.64612	6.1452	6.00081	7.33785	7.73017	8.42531
122101	2	38.86	0	2	3	2	2	5	5.33333	42	44	53	0	0	3010	6.72987	4.66847	7.81024	12.4303	9.27419	4.60433	4.72987	4.66847	10.7942	6.53722	4.89979	12.154	5.87282	12.5038	8.70332	8.51559	10.7933	9.58161	11.2177	7.72233	6.1893	4.31483	3.95226	4.39283	6.62064	9.43492	8.3689
122201	1	41.57	0	2	1	3	2	3	3	31	22	30	2	0	3020	6.94411	2.98148	7.31006	12.3824	9.58389	4.4948	7.53582	5.43821	9.69371	7.48784	7.06114	10.067	5.65234	11.6488	6.43821	8.05175	10.2992	9.55757	11.4114	6.68918	7.27817	3.96428	4.4948	4.31792	7.32574	8.09814	8.04702
122301	1	39.57	0	2	3	4	3	5	5.25	28	27	33	1	0	3940	7.59096	4.02212	7.46396	12.15	9.81219	4.50754	6.06942	4.28515	9.82603	7.20269	5.87011	7.04596	6.87011	9.78056	6.47278	8.54986	10.6534	10.3186	11.4815	7.3149	8.9701	3.42345	4.28515	5.40063	7.18132	8.04596	8.41444
122501	3	41	0	1	1	4	3	13	7.58333	48	61	59	1	0	4015	6.02541	4.49816	7.63952	12.4334	9.35028	4.4107	6.08313	3.4107	10.6903	6.99566	6.11114	11.7933	5.3649	12.9155	7.01061	8.49285	10.8722	9.52704	10.9036	7.7944	7.87831	3.73263	4.99566	4.93426	6.75055	9.14202	8.2499
122601	2	39	0	2	3	2	3	3	4	33	43	40	0	0	#NULL!	5.66721	4.43274	7.95999	12.1277	8.96916	4.20326	6.3787	4.04572	10.2797	5.98913	7.16546	12.729	5.20326	12.5654	7.49503	7.89987	10.2203	8.8708	10.5626	7.13969	7.5789	4.29947	4.10017	3.80471	6.81288	8.94333	7.89987
122701	1	40.43	1	1	3	6	3	2	4.33333	30	29	31	0	0	3890	5.08819	3.98127	7.77268	12.1809	9.3115	4.36829	6.56623	2.70189	9.97083	6.74026	5.89554	9.48785	5.77268	11.063	5.63838	8.09461	10.5311	9.82965	11.3163	7.34692	7.19969	3.86579	5.28083	4.28083	6.80439	8.00875	7.77268
122801	1	37.71	1	2	3	2	3	1	6.58333	35	26	20	0	0	2745	5.21184	3.21184	7.08631	11.6122	8.71787	4.21184	4.94881	3.22125	9.93976	5.28984	6.50135	11.0306	5.21184	11.8937	6.98443	7.56548	9.90919	8.36835	10.5095	7.23174	7.5733	3.74236	4.36384	3.62688	6.50135	8.41696	7.05314
123001	2	37	1	2	2	7	1	4	7.91667	35	39	37	0	0	3180	6.57581	3.38629	7.31865	12.1515	9.2626	4.76846	7.82529	3.38629	10.8019	6.56101	5.13103	12.676	5.2465	11.8736	5.2465	8.34912	10.7068	9.44693	10.8918	7.749	7.9153	3.38629	4.42053	3.38629	6.48466	9.39781	8.08004
123101	1	37	0	2	3	3	2	5	7.41667	35	29	31	3	0	1870	5.94095	4.58731	7.4942	12.2259	8.95654	3.29381	7.14531	3.87682	9.8289	6.19874	5.22474	10.7086	5.32428	12.054	5.00235	7.76611	10.399	9.16222	10.5009	6.95654	7.9012	3.87682	3.87682	4.41738	6.77494	8.17894	8.11782
123201	2	40	0	1	3	3	3	5	5.33333	38	35	34	0	0	3255	6.08628	3.50132	6.84117	12.0645	9.13794	4.67124	6.87636	3.50132	9.16665	6.71077	7.73972	8.89792	5.25621	10.3901	9.14878	7.74925	9.8051	8.97299	10.7658	5.74925	6.84117	2.85183	4.74925	3.50132	7.30867	7.33421	7.99317
123401	3	37	0	1	2	2	4	13	5.16667	43	52	51	0	0	2580	4.65747	3.65747	7.34197	11.9256	8.85011	4.37367	5.17204	3.757	10.2563	6.4047	4.65747	11.8547	4.80431	11.2611	6.20766	7.83311	10.1911	8.80431	10.5549	6.73276	6.34197	3.30954	4.49397	3.02004	6.4047	8.81011	7.67666
123501	1	40.57	0	1	3	4	3	4	3	22	33	29	0	0	2360	6.17866	4.47822	7.57626	12.524	9.51988	4.64815	7.89608	4.17866	9.8791	7.07814	8.51714	11.3874	5.47822	12.3874	9.23311	8.26613	10.5144	9.38211	10.782	6.72615	9.26613	4.72615	6.38512	4.72615	7.53351	8.07814	7.95396
123601	1	39.57	0	1	3	2	3	0	5.33333	30	26	24	0	0	3150	7.3631	3.2162	7.08689	11.8608	9.29884	4.12606	8.95533	5.2729	9.36583	6.85786	6.72809	8.08026	5.01914	9.69374	4.40617	7.88095	9.99994	9.04322	10.8961	6.10006	7.74497	3.2162	4.84227	4.22559	7.34107	7.64962	8.18907
123701	2	40.86	1	2	1	6	1	2	4.16667	32	45	42	0	0	3350	5.44272	2.6739	7.02769	12.0536	9.66036	4.58711	6.79471	4.77976	9.76085	6.58711	6.14899	10.2716	6.00215	11.4338	5.55235	8.33435	10.2994	9.55235	11.0582	7.42361	6.28226	2.6739	4.36472	2.6739	7.01497	7.68665	8.08961
123801	1	40.14	0	1		4	2	0	6	27	20	23.1579	0	0	2800	5.76211	4.30268	7.90259	12.4534	9.20052	4.39014	6.67772	4.00312	10.2728	6.0306	5.82624	11.2842	5.30268	12.44	5.34707	8.0306	10.4751	9.06423	10.5339	7.68638	8.58808	4.11003	4.11003	3.3333	6.87254	8.98216	8.10358
124001	1	41	0	1	3	3	3	2	5.16667	21	23	20	1	0	3230	4.72227	3.9853	7.0052	12.0906	8.6098	4.2077	3.13731	2.81538	9.8922	5.64827	4.76958	10.9815	4.76958	11.6566	5.27481	7.76958	9.96004	8.40784	9.99529	7.50188	7.78692	3.27481	4.06331	2.78766	6.9239	8.40034	7.60328
124101	1	39.29	1	1	1	7	1	0	4	25	25	27	0	0	3780	6.97746	4.74299	7.55034	11.9684	9.6917	4.74299	8.07338	4.74299	9.81035	7.35597	6.94093	8.80019	7.14738	10.8441	5.60972	8.48842	10.6039	10.2043	11.4442	7.08179	8.08179	4.11496	5.29938	2.67195	7.63281	8.06492	8.30658
124301	1	39.43	1	2	1	4	2	4	3	35	23	26	1	0	3330	5.57187	4.02755	7.34948	12.3755	9.45661	5.14303	5.99718	3.23277	10.2256	6.78244	6.11502	8.95434	6.83491	10.7047	5.76452	8.4594	10.8111	10.3083	10.625	6.95039	6.85198	4.69052	4.90202	4.02755	6.83491	7.12909	7.76452
124401	1	38	0	1	3	1	3	3	4.33333	32	26	29	0	0	3135	5.63666	4.01517	6.72413	11.9331	8.95498	4.31473	9.94227	4.31473	9.2336	6.60014	6.54355	8.61394	5.80659	9.80458	5.01517	7.82253	9.97473	9.30626	10.6657	6.91465	7.46448	3.8997	5.26893	3.63666	6.94409	7.24547	7.68977
124501	1	40	0	2	3	4	3	1	9.66667	39	30	30	2	0	3880	4.37047	3.11099	7.22674	11.9492	8.9155	4.31985	7.95957	3.11099	9.72073	6.1124	5.79789	11.4598	4.51249	12.0989	4.46669	7.55141	9.88209	8.56506	10.2749	6.81627	6.02029	3.11099	3.90481	3.11099	6.7509	7.7509	7.52372
124601	1	40.71	0	2	3	4	3	3	5	23	30	27	0	0	3020	6.14589	4.02251	7.67458	12.1599	8.84815	4.12204	4.67458	2.87382	9.91559	5.94307	8.76205	11.5427	3.67458	12.054	9.36744	8.02251	10.0606	9.04488	10.3975	6.6581	8.44397	4.21515	3.91559	2.87382	6.90165	8.27585	7.59886
124701	2	40.43	1	2	3	4	2	8	4.91667	41	39	44	2	0	3580	8.10183	3.12177	8.88611	13.0509	11.9487	3.12177	10.9206	7.93191	11.1217	3.12177	8.78989	9.88611	3.12177	11.3069	3.12177	9.42376	12.3156	12.1316	11.7521	9.51687	11.6043	3.12177	7.8388	3.12177	3.12177	3.12177	3.12177
124801	1	41.14	1	1	3	3	2	4	3	25	25	29	5	0	3250	5.50979	4.79358	8.00859	12.4751	9.51761	5.23415	7.27163	4.30815	11.2843	7.07369	6.03062	12.5446	6.15615	12.3155	5.94042	8.9635	11.1511	9.61558	11.2005	7.99745	7.91696	2.95565	5.07369	2.95565	6.9635	9.7511	8.68666
124901	1	40.57	0	2	2	3	3	4	3.66667	22	23	24	0	0	3800	4.00141	4.27704	4.45392	11.0875	7.69012	3.70535	4.84094	3.70535	8.78553	4.73076	9.58795	3.70535	3.70535	10.0126	8.8343	7.24132	9.09778	8.34407	9.40004	6.50167	7.91083	3.70768	4.21291	3.70535	6.88277	6.60523	7.11103
125001	2	39.86	0	1	3	5	2	11	7.58333	38	43	37	2	0	3475	6.13582	4.76659	6.82548	11.4116	8.86813	5.50355	6.98898	2.44003	9.26378	7.60789	5.50355	6.60789	4.76659	8.94318	5.26909	7.85405	10.13	9.99541	10.2744	7.83984	8.70519	4.50355	5.08852	2.44003	5.82548	6.42955	6.93651
125201	1	37.14	1	2	3	4	3	3	3	47	26	29	0	0	3170	6.77571	3.59008	8.05305	12.2697	9.02694	5.00704	6.05951	4.57408	10.3115	6.72788	6.33961	12.4426	4.57408	12.1605	6.00704	8.31824	10.3554	9.05628	11.0651	7.52827	6.82201	3.95259	4.83711	4.25215	6.89601	8.88515	8.05951
125301	2	39	1	1	3	5	3	7	4.33333	48	45	47	1	0	3000	6.43647	3.03224	7.41761	12.0897	9.55122	4.49161	9.58964	3.03224	9.64339	7.15836	6.72427	9.74333	4.92457	10.7069	6.85618	8.2938	10.5748	9.77145	10.6363	7.45508	7.2782	4.16968	5.59594	5.16968	7.45508	7.23577	8.11805
125601	2	40.29	0	2	3	2	3	9	3	44	48	37	7	0	3800	6.59228	4.84381	7.41913	12.1505	9.11584	4.59228	9.61992	3.2298	9.9515	7.21119	6.1307	12.1143	5.36988	12.5154	4.52189	8.10685	10.2223	9.06724	10.8339	8.05171	7.6429	3.2298	4.28742	4.44789	7.05794	8.32408	7.79242
125701	2	38	1	2	1	4	5	10	6.25	25	40	42	0	0	4000	5.85893	4.48969	7.19013	12.0198	9.1574	4.90473	7.19013	2.82387	9.61209	6.68609	5.42829	10.5468	5.71208	11.6121	5.29705	8.27105	10.1645	9.36006	11.0896	6.9271	6.54859	2.82387	4.81162	2.82387	6.94912	7.99219	7.81162
125801	3	35.29	0	2	3	3	3	12	8.5	38	49	55	3	0	2150	6.91431	2.94629	7.51155	12.4594	9.45863	4.95083	7.35683	4.21387	10.1719	6.85772	4.43626	11.5199	5.27276	12.2633	5.83836	8.30133	10.5313	9.5388	10.9587	7.4744	6.96876	4.21387	4.43626	4.87683	6.87683	8.80383	8.32935
125901	2	39.14	0	1	1	4	1	8	6.41667	47	43	48	3	0	3310	5.53659	4.62586	7.61136	12.2906	9.18412	4.50556	5.73689	3.14116	10.2949	5.76336	5.44143	12.1659	4.9362	12.4442	4.15192	7.64734	10.3754	8.97068	10.2926	7.05882	5.86464	3.14116	5.11128	4.06946	6.65443	8.75018	7.88889
126301	2	37	1	1	3	3	2	10	3.75	38	40	41	2	0	2010	6.59438	3.13368	7.22076	12.193	9.35909	3.13368	7.50779	4.71524	9.62384	6.68924	5.79052	9.67441	5.03716	11.0928	4.66277	7.53724	10.1002	9.00328	10.7439	6.44704	5.26543	3.13368	4.76586	3.13368	7.04743	7.75337	7.88516
126501	3	37	2	1	3	2	3	13	11.8333	49	48	64	6	0	2520	5.62615	2.41937	7.68645	12.1993	9.19637	4.43852	6.29096	2.41937	9.7362	5.91245	4.66091	10.7882	4.26859	11.9025	5.51652	7.56322	10.177	8.81549	10.5307	7.25728	5.35606	3.72803	5.72803	3.96903	6.35606	7.80775	7.507
126701	2	37.86	1	1	3	4	3	2	7.66667	33	40	33	1	0	3190	7.83188	2.636	7.80842	12.6842	10.2614	5.33712	8.50704	2.636	10.6124	7.57812	8.12561	10.2955	6.96515	10.748	6.04761	9.28708	11.4323	11.1185	11.7042	7.87769	7.49239	2.636	5.68504	5.46265	7.36954	7.57812	7.92208
126801	1	41	0	1	2	3	3	4	3	33	23	23	5	0	3470	5.80347	3.80347	7.61083	12.4489	9.1996	4.63355	7.14134	3.4409	10.2053	6.86237	6.46644	11.2711	4.09298	12.41	6.69964	8.05981	10.5299	9.22974	10.9108	7.36147	7.36147	4.54044	5.4409	3.63355	6.86237	8.2556	7.89094
127001	2	40.57	0	2	3	5	3	6	5.33333	29	40	36	0	0	2740	4.93325	4.86286	6.51821	11.7152	9.29915	2.96503	6.29582	2.96503	9.63369	5.9672	4.71086	8.56884	5.29582	10.4805	5.34829	8.04078	10.2309	9.59621	10.7431	6.71086	7.00036	4.86286	5.00036	4.71086	6.49513	7.44782	7.94181
127501	2	38.71	0	2	3	4	2	4	6.33333	36	42	39	0	0	2590	6.06508	2.97391	6.94772	12.5852	8.92927	2.97391	8.66499	4.38701	9.98394	6.38701	5.15254	11.7419	2.97391	12.2034	5.15254	7.7375	10.0424	8.83987	10.633	6.35048	5.87243	4.87243	2.97391	2.97391	6.67979	8.48293	7.81997
127601	1	35.86	0	2	2	2	3	4	3.33333	36	32	31	0	0	2875	5.5764	4.30339	7.27301	12.2701	9.07598	3.88835	8.5322	3.37629	10.1447	6.67262	5.30339	11.8105	4.80589	12.2735	5.92788	7.93759	10.2163	8.58879	10.5686	6.92788	8.13628	3.37629	5.41886	3.71842	6.82695	8.56391	7.70711
127701	1	37	0	2	3	4	3	1	3	29.0769	32	35.7895	0	0	2550	4.33318	4.07014	8.12325	12.2835	9.14482	4.44865	6.03362	4.20764	9.81968	6.42064	7.24007	12.231	5.99614	12.4091	7.1576	8.36292	10.2757	9.64	10.8697	7.03362	6.24007	3.24185	4.44865	4.6551	6.93804	8.17448	8.18284
127901	3	38.57	0	2	3	4	5	17	6	43	39	46	7	0	2510	5.72937	2.67634	8.59137	12.3496	8.97524	4.60738	6.62844	2.67634	10.3337	5.94618	5.60738	12.4362	5.16377	12.0615	5.97934	7.98752	10.3544	8.68984	10.4328	7.59673	6.74873	4.76784	4.4268	2.84184	6.56431	9.16737	7.74873
128001	1	39.71	0	1	3	2	3	0	6.33333	29	39	33.6842	2	0	3120	4.42068	4.34268	7.13854	11.8408	8.79846	4.63218	6.58214	2.98011	10.4685	5.81661	5.38221	11.1269	4.63218	11.3925	5.12695	7.94754	10.5081	8.56936	10.8496	7.47653	6.5126	3.17275	3.63218	3.17275	6.03073	8.78008	7.69631
128201	3	36.14	1	1	3	3	3	13	5.75	42	56.8421	55	2	0	3210	7.20442	4.44639	7.15334	12.3455	9.37852	3.68086	7.85877	4.16628	10.24	6.50868	5.81836	12.5687	4.60686	12.5991	5.16628	8.11382	10.391	9.1004	10.9288	7.63505	7.60686	3.94389	3.94389	4.44639	7.32471	8.76407	8.29557
128301	2	38.14	0	2	3	2	4	3	3.66667	44	35	43	1	0	2630	6.59719	3.56648	7.95215	12.3046	9.51719	4.1148	7.37607	4.27526	9.5509	6.59719	7.33112	11.016	6.51919	11.7186	5.95807	7.8977	10.1592	9.32425	10.8626	6.51919	8.03296	3.56648	5.38489	4.34927	6.9462	7.78889	8.16176
128401	2	41.43	0	2	3	3	3	10	4.33333	31	42	53	3	0	3460	6.52065	3.05177	7.52964	12.1376	9.6704	5.00608	7.96691	4.95361	9.92664	7.61657	6.91297	9.86228	7.04421	10.391	3.05177	8.34338	10.4537	9.78556	11.5133	6.85693	6.73788	3.05177	5.00608	4.10561	7.64166	7.93343	8.30201
128601	3	37	0	2	3	4	2	10	4.33333	39	59	51	6	0	2605	6.36561	4.6494	7.34984	12.4494	9.20399	4.54249	7.12745	4.6494	9.79333	6.30148	6.48591	11.1863	5.48591	12.3646	5.42701	8.17297	10.2429	9.42325	10.835	7.16398	7.36561	4.6494	3.84205	2.70872	7.30148	7.78456	7.80783
129601	2	40.29	1	1	2	3	2	9	8	37	48	44	0	0	3630	6.01994	3.83937	7.19927	11.6128	8.96315	4.25441	6.35875	3.25441	9.98641	6.21788	4.25441	9.93389	4.88668	10.8743	5.01994	8.15648	10.2317	9.04101	10.3577	7.86912	8.53611	3.51744	4.01994	2.63552	6.1613	8.34187	7.53239
130001	1	38.14	0	1	3	4	3	8	5.66667	29	28	25	1	0	2310	4.51944	3.19751	7.75516	11.9562	9.05424	3.51944	6.89795	2.87558	9.53736	6.61705	5.38337	10.5431	5.38337	10.1312	4.73356	7.78547	9.92883	9.21876	10.4084	6.34318	7.93086	3.46054	4.46054	4.16098	7.17479	7.72733	7.90072
200201	2	39	1	1	5	4	3	10	5.75	44	32	54	2	0	2945	4.91905	3.84105	6.31498	11.699	8.54149	4.25609	4.91905	2.93929	9.01098	5.80041	4.75859	7.79007	4.91905	10.6078	2.93929	7.22572	9.54764	9.32218	9.76652	6.16298	9.28215	5.31498	4.57802	3.84105	6.34355	6.45249	7.35763
200701	2	40	1	1	3	4	2	4	10.6667	28	29	48	5	0	3440	5.6767	4.95423	7.83198	12.2078	9.87786	5.5865	6.56304	4.5392	9.9061	6.93609	5.88023	9.3704	5.5392	10.6281	2.46522	8.43966	11.0659	10.3822	11.4533	8.63231	8.52712	2.46522	5.27616	4.63231	7.31881	6.95423	7.83198
201001	1	42	0	1	3	3	2	0	4.33333	22	22	22	0	0	3135	6.89611	2.86019	7.72618	12.3468	9.74411	2.86019	7.47034	5.1047	9.88404	6.72618	6.15914	10.9741	2.86019	11.9386	4.86369	8.37004	10.8179	10.0589	11.0004	7.97411	7.07668	2.86019	5.86369	2.86019	7.13218	7.76181	7.92782
201301	2	40.1	0	1	1	6	3	10	9.41667	39	34	36	1	0	4065	5.95671	2.77082	7.10214	12.0678	9.30892	4.8192	7.45147	2.77082	9.43195	6.69367	9.00507	9.57409	5.8192	10.6655	8.37174	8.18844	10.232	9.13631	10.7765	6.6672	8.50477	2.77082	4.91231	2.77082	7.14113	7.61275	7.91231
201501	1			2	3	4	3	0	3	37	20	20	0	0	2865	5.51585	3.75032	7.51585	12.1118	9.09373	3.42839	5.59832	4.59832	9.50253	6.28637	8.18328	9.7161	2.75032	10.896	7.62806	7.91221	10.1916	9.22281	10.9162	6.98298	8.13575	3.42839	5.51585	4.33528	7.49448	7.0866	7.64756
201901	3	39.4		1	3	5	3	9	5.66667	31	58	57	5	0	3855	6.48265	2.47055	6.73641	11.851	9.77657	2.47055	7.73641	4.78221	9.71295	5.95214	6.42607	7.73641	5.48265	10.2498	5.36717	7.99167	10.6526	9.93703	11.2396	8.13976	6.6891	2.47055	6.17453	5.24164	6.36717	6.95214	8.03014
202001	1	39.3	0	2	3	3	2	7	8.83333	28	27	29	2	0	2845	6.98889	3.61965	7.46096	12.2997	8.95356	4.84205	8.11151	3.61965	10.2393	5.98889	6.03469	11.9573	5.20462	12.9054	5.12215	7.89267	10.3385	8.62715	10.6346	7.81605	5.49412	1.90846	3.61965	3.61965	6.67855	8.72818	7.60455
202101	2	40.7	0	2	3	2	3	7	5.33333	42	51	41	1	0	3610	7.15612	2.21659	7.4303	11.8371	9.55641	4.89978	6.37372	5.53721	9.51776	6.48475	6.68406	8.91968	5.18929	10.5079	6.48475	8.18929	10.2137	9.60638	11.1265	7.85914	6.97779	5.05179	6.4303	2.21659	6.63675	7.40228	7.85914
202301	1	39	1	2	1	4	2	4	4.91667	41	27	31	2	0	3590	4.88066	3.55873	7.72866	12.3312	8.91628	4.2368	5.40673	3.40673	10.5118	6.34533	7.08229	12.3738	3.04416	12.3276	7.36609	8.20259	10.4883	8.97151	10.5599	7.04416	6.44626	3.82177	4.40673	3.04416	6.59436	9.56996	7.80666
202801	2	40.1	0	2	3	4	5	4	9.75	37	48	46	2	0	3980	5.85722	4.41664	7.51618	11.925	9.8163	4.69675	8.46727	4.60929	9.45791	6.94914	6.79911	9.235	5.13285	11.087	5.13285	8.25315	10.4889	9.97123	10.8248	7.13285	7.60929	2.99527	5.25315	2.99527	7.41664	7.60929	8.03555
202901	2	37.7	1	1	3	4	3	8	6.33333	41	38	36	0	0	2840	6.69336	4.59382	7.55023	12.4176	9.73483	3.90194	10.2581	5.59382	9.82172	7.69336	7.02168	10.3752	5.59382	11.6262	4.00886	8.48227	10.6496	9.93282	11.4741	7.34105	8.31524	4.00886	5.44943	3.78646	7.28897	8.27296	8.36137
203201	1	39.3	1	1	3	3	2	7	6.16667	38	26	30	0	0	4070	7.99574	2.91697	7.39216	12.1894	10.2726	2.91697	8.06789	5.4473	10.1615	7.16977	7.42915	10.2726	6.25466	11.2035	5.03226	8.55164	11.124	10.4405	12.0694	8.97086	6.55164	2.91697	5.71033	2.91697	7.19146	7.72529	8.35419
203601	1	36.6	1	1	1	6	4	1	4	32	22	25	0	0	#NULL!	7.17481	4.7223	7.74116	12.2623	9.73647	3.22277	9.05557	3.22277	10.2639	7.29455	6.28173	11.9017	5.83192	12.8203	3.22277	8.36311	10.9027	9.4856	11.2533	8.25573	6.83192	3.22277	5.9338	3.22277	7.21584	8.13971	8.28173
203701	1	37.9	0	1	3	3	3	4	6.25	37	31	31	2	0	3685	6.87534	4.71488	7.28563	12.3091	9.91743	5.21238	8.81229	3.30406	9.98716	7.3956	6.58161	9.63864	6.53431	11.2236	4.87534	8.37561	10.7042	10.041	11.0848	7.51006	7.84658	3.30406	5.87534	5.08685	7.67181	8.01112	8.5403
204001	1	38.4	1	2	1	2	3	1	3	34	22	20	4	0	3660	6.4159	3.81256	7.75598	12.079	9.5736	4.28204	9.47406	5.19958	10.1219	6.94501	7.46967	11.1191	6.50444	12.0743	5.99476	8.36005	10.7828	9.42273	11.6288	8.15651	6.66671	3.91947	5.01901	4.43405	7.18893	7.80561	7.99476
204101	1	39.4	0	2	3	2	3	6	5	22	39	34	0	0	3190	6.68841	3.16561	7.13952	12.0738	9.59652	4.38463	6.29152	4.47209	9.65376	6.407	7.61345	10.281	5.99934	11.0303	5.29152	8.19841	10.284	9.32715	11.4021	8.10573	6.86037	3.16561	4.38463	4.90819	7.29152	7.38463	8.23012
204301	2	38.1	0	2	2	4	3	8	5.41667	39	36	32	3	0	3265	7.25296	4.53871	7.92241	12.4102	9.70362	4.12367	9.15342	5.89626	9.62086	7.4456	6.86064	7.65765	6.51599	9.57488	5.12367	8.49871	10.4486	9.88301	11.6008	6.89626	6.53871	2.99266	5.4456	5.2936	7.81483	7.92241	8.4516
204401	2	39	1	1	3	2	3	15	4.66667	33	33	46	4	0	3660	6.69977	2.85307	7.63837	11.9917	9.1755	2.85307	6.24409	4.81524	9.49202	6.48984	7.33397	11.9767	4.57424	11.9433	5.60666	8.00355	10.0514	8.87968	10.9595	7.00962	5.32426	2.85307	5.0217	2.85307	6.77302	8.64228	7.80131
204601	2	40.6	0	1	1	3	2	12	3.91667	42	46	48	3	0	2805	6.46394	4.66747	7.55909	12.1273	9.72788	4.2269	7.26503	4.11998	10.1234	7.10604	5.17443	10.507	5.32643	11.6992	2.97327	8.14746	10.6387	9.73469	10.8993	7.82042	7.21396	2.97327	4.74147	2.97327	7.18773	8.012	8.18109
204701	2	36.9	0	1	2	4	1	9	7.33333	28	35	36	1	0	3020	6.26439	4.37687	7.58632	11.8993	9.22987	4.91292	8.1264	4.37687	10.2274	6.54679	6.16346	10.6521	5.91292	11.1549	5.60953	8.27894	10.6687	9.46008	11.1641	7.9738	7.17388	2.76051	5.66965	4.6399	6.93758	7.74144	8.18422
205001	3	36		1	3	4	3	17	3.75	41	49	46	2	0	#NULL!	6.55307	4.98917	7.76023	12.1837	9.82755	5.55307	9.91062	4.71354	9.81655	7.2205	5.75101	10.9754	6.19353	11.3095	5.27296	8.42561	10.792	9.89187	11.2494	7.41981	7.52089	4.71354	5.63553	4.71354	7.13803	7.66528	8.48798
205201	2	41.6	2	1	3	3	2	6	3.66667	46	48	47	1	0	3920	6.48114	4.9759	6.99899	12.1283	9.65652	4.41402	8.02171	2.93774	9.71867	6.90435	7.46465	8.71519	4.82906	11.0196	9.15613	8.33005	10.5725	9.91501	11.1651	7.65106	8.38803	5.54527	4.72215	2.93774	7.0661	7.31633	8.02171
206201	1	38	1	2	3	2	3	6	5.33333	32	34	30	0	0	4080	6.35023	4.04037	7.05532	11.9523	9.27718	4.62533	8.42408	4.62533	9.24982	6.88167	5.89835	8.54817	4.70334	10.1038	5.31339	7.88167	10.1402	9.23841	10.9118	6.95525	6.75003	3.15952	4.66486	3.91484	7.2302	7.38022	8.15931
208701	1	40.1		1	3	4	3	0	4.16667	25	21	27	0	1	3135	6.53857	4.528	6.85839	11.8634	9.39909	4.0255	5.32318	4.83286	9.182	6.29852	6.37128	6.84142	5.79809	9.22354	4.99513	7.64999	9.91323	9.20375	10.5877	6.47396	6.60041	3.68847	5.08439	4.56982	7.05525	7.06989	7.85839
209301	3	40.4	0	2	3	5	3	12	7.91667	45	49	50	0	1	3550	6.61698	4.7132	7.21843	11.7459	9.51222	4.7132	6.54036	4.88829	9.60919	6.59189	7.39563	8.51723	6.2668	10.2579	7.38836	8.07189	10.2982	9.41005	10.9642	7.3059	9.12751	4.8034	4.56636	4.15132	7.10773	7.38105	7.94388
209501	2	39	1	2	1	5	3	12	4.41667	39	46	41	0	1	3780	5.29183	4.67516	7.06595	12.081	8.83076	4.4687	6.81993	3.70651	9.36321	6.2277	5.52315	9.08869	5.35323	10.2747	5.2277	7.50523	9.90867	9.04128	10.3719	6.68315	7.88721	3.70651	4.93819	3.70651	6.65904	7.71468	7.61376
209801	2	39	0	1	3	6	3	19	10.75	37	33	41	5	1	3050	6.82905	4.26834	7.88108	11.9616	9.25627	4.64685	8.9332	4.31565	9.44093	6.63757	6.7013	9.55989	5.29219	10.1288	3.44891	8.04795	10.1222	9.11634	10.7798	7.11634	7.21943	3.36145	5.53137	4.1688	7.48557	7.55127	7.88108
209901	2	37	1	2	1	4	3	7	3.25	36	48	43	4	1	3495	7.09492	4.47343	7.72719	12.4975	9.30826	4.23242	7.16531	3.3515	11.2159	6.90227	6.09492	12.5916	4.58034	12.2144	5.67988	8.8498	10.9788	9.42045	11.194	8.04911	7.77299	5.52788	5.16531	3.3515	6.86045	9.24059	8.2568
210001	3	40	1	1	4	2	3	17	9.41667	46	54	53	2	0	3490	6.47843	4.05889	7.32942	12.0518	9.1185	4.4374	9.50183	4.90688	9.96096	6.51832	6.29155	10.303	4.69115	11.7656	5.16322	8.16741	10.3987	8.86108	10.782	7.15481	7.53786	4.26052	4.12928	3.82442	6.83499	8.15481	7.69696
210301	2	37.6	0	1	3	3	1	6	4.5	41	37	37	0	0	3230	7.19133	4.60637	8.5539	12.2656	9.98141	5.25845	10.0036	5.25845	10.1522	7.33817	8.48552	8.12993	6.5539	11.1322	8.19989	8.59992	11.0048	10.7445	11.7948	7.66938	8.73565	2.53514	5.96894	4.12094	7.17405	6.84341	8.13887
211501	1	40.3	0	2	1	4	3	0	3	19	20	20	0	1	3140	6.32125	5.42817	7.50346	11.6829	9.81557	5.5277	8.50346	5.20578	9.36901	6.42817	8.5866	7.6869	7.55155	10.412	8.56333	8.62081	10.4282	10.5837	10.8278	7.26467	8.66521	5.20578	6.42817	5.32125	7.11267	7.14437	7.84963
211701	3	37.3	0	1	2	1	3	24	5.66667	43	51	49	0	0	3785	5.30017	4.83451	6.61212	11.7776	8.93003	4.76412	5.30017	2.75138	9.11108	6.17011	5.65164	6.30017	2.75138	9.97747	4.76412	7.66136	9.88721	9.97747	10.4209	6.76412	8.56631	6.44219	5.57147	2.75138	6.39639	6.78204	7.63202
212401	2	38.3		2	2	3	3	9	8.83333	34	41	36	4	1	3580	5.52307	4.06364	7.87956	12.0443	9.26658	4.6486	8.8274	4.17912	10.0952	6.6486	6.52307	12.0057	4.6486	11.653	5.00224	8.02557	10.2763	9.25675	10.6673	7.47868	7.31157	3.8006	5.12253	4.06364	6.88807	8.10073	7.73606
212501	3	39	0	1	1	4	5	13	6.33333	41	48	50	1	1	3065	5.94002	3.35506	7.56096	12.437	9.0805	4.53948	8.20396	4.06555	9.65718	6.04537	6.59606	11.4255	5.67698	11.6442	4.53948	8.04028	10.1648	9.20624	10.5368	7.01457	6.43478	3.59606	4.98309	3.21755	7.01457	8.32608	7.69652
212801	1	41.7	0	1	3	4	3	0	3	30	24	26	2	1	3570	4.91711	4.69472	7.89984	11.9714	9.12471	4.5248	8.5527	4.5248	9.77035	5.91711	8.19013	9.75362	3.84673	11.5801	8.16142	7.93419	10.2646	9.55546	10.7928	7.12471	8.09465	4.10976	4.5248	2.85284	7.2113	7.62283	8.00053
213001	2	39.4	1	1	1	4	1	9	4.33333	35	39	36	1	1	3455	4.23987	4.04722	6.89331	11.8305	8.73705	4.86436	5.20949	3.60081	10.4346	6.06429	5.04722	10.3131	4.56179	11.634	4.04722	7.88852	10.3024	9.04507	10.5098	5.95868	7.08117	4.6549	4.78419	3.60081	6.44932	8.27329	7.42309
213101	1	38.1	1	1	1	6	3	6	4.66667	38	25	20	0	1	3110	4.99768	5.04499	6.39457	11.9673	8.72378	4.09079	6.89814	3.30891	9.25821	6.13518	6.35758	6.59858	4.73465	10.541	8.56652	7.56652	9.82719	9.28801	9.93471	5.55022	9.38771	6.06807	4.61435	3.30891	7.15688	7.07947	7.749
213301	1	40.1	0	2	1	4	3	4	4.83333	43	31	32	0	1	4405	6.07897	3.37002	6.69195	12.6176	9.38897	4.62378	7.79886	4.52756	9.38039	6.95498	7.22417	8.0619	4.83951	9.92225	4.12901	8.26949	10.3134	9.84825	11.0995	6.47694	7.45748	3.57647	5.42447	3.91751	7.31344	7.17738	7.85446
213801	2	34.6	0	2	3	3	3	8	5	41	40	47	0	1	2780	4.70931	3.95443	6.93171	11.922	8.85227	4.34674	6.87329	2.72765	9.19044	6.64093	5.78732	8.29428	4.34674	9.66178	5.38069	7.71598	9.76178	9.39322	10.387	6.29428	6.82479	2.72765	4.27635	4.20235	6.72261	7.00971	7.53185
213901	2	39	0	2	1	7	3	5	3.83333	29	34	43	1	1	2930	6.11816	3.90871	6.93108	12.3037	9.55257	3.49367	9.45561	4.23064	9.66693	7.09854	6.9748	10.1447	5.30103	11.9066	4.36814	8.14712	10.444	9.57405	10.9613	7.19411	6.19411	3.71607	4.71607	2.12762	6.90871	7.01724	7.69007
214401	1	39.1	0	1	1	6	2	1	4.5	19	28	23	0	1	3595	4.67717	3.97673	7.71819	12.0589	9.03201	4.43616	6.93092	3.2535	10.2805	6.26213	3.2535	11.302	5.14665	11.7905	6.67717	8.1959	10.2459	9.02658	10.83	7.67717	6.85937	4.88362	4.43616	3.2535	6.88362	8.77763	7.80962
214501	3	38.9	0	1	1	6	1	12	7.75	45	55	54	2	1	3190	6.45658	4.51798	6.72309	12.1477	8.97376	4.51798	7.08952	2.94763	9.30515	5.99191	8.72743	9.63114	5.63345	10.5428	8.31384	8.12941	9.86375	9.75532	10.3787	6.82379	8.43552	2.94763	4.74037	2.94763	7.67897	7.27879	7.77432
214601	2	39.9	0	1	3	5	2	7	3	41	47	45	2	1	3735	5.32263	4.16509	7.44764	11.9754	8.71967	3.46465	5.8222	3.67775	9.82	6.97244	4.6741	10.732	5.57317	10.8112	4.63457	7.81779	9.9565	8.96648	10.5172	8.16509	7.55211	3.98821	4.16509	3.63457	7.094	8.04961	7.67897
214901	2	41.3	0	1	1	3	3	3	4.16667	40	33	39	0	1	3175	4.1208	3.79887	8.1208	12.1398	9.2542	5.0468	6.1208	3.79887	9.85416	6.44273	6.29073	11.9543	3.60623	11.0958	5.19119	7.9688	10.2705	9.34962	10.7296	7.0468	7.25831	3.79887	4.49931	3.09541	6.63176	8.25009	8.1476
215001	1	39.3	1	1	1	4	3	7	4.5	26	28	29	0	1	4710	5.90354	3.16657	7.23982	11.9364	8.94356	4.28205	9.83191	3.75154	9.2907	6.52413	6.37603	11.2794	3.90354	10.7006	4.90354	7.74148	9.78496	8.87163	10.4349	6.07346	6.95665	3.66907	3.90354	3.28205	6.92146	8.20366	7.58161
215501	3	41.1	0	2	3	2	3	22	8.25	48	57	62	7	1	3370	6.14175	4.49405	8.24537	12.4101	9.72159	4.90909	5.11072	4.04659	10.3636	6.92701	6.56444	12.086	6.20187	12.386	6.14175	8.47591	10.9611	9.92701	11.2101	8.96654	8.16459	3.00447	4.39452	3.00447	7.39452	8.24537	8.28065
215701	2	40	0	2	1	3	3	11	7.5	36	36	40	2	1	3300	6.28682	4.11689	7.13481	12.0547	9.60554	5.04289	6.92425	4.4954	10.0919	6.52288	6.79496	10.1722	6.00442	11.3827	5.37993	8.32635	10.6791	9.71084	11.2978	7.2707	8.32635	3.79496	5.04289	4.60232	7.43882	7.60232	8.24618
216001	2	39	0	1	1	5	2	11	4.58333	41	43	36	4	1	3260	5.78971	3.46779	7.33815	12.2864	9.09714	4.92722	6.39852	2.5991	9.7852	6.16823	6.57631	11.517	4.55525	10.9616	6.95964	8.05275	10.1134	8.98742	10.504	7.00694	6.39852	3.92722	4.46779	4.16823	6.77157	7.71571	7.73457
216101	3	40.9	1	2	1	5	3	19	9.58333	43	67	57	6	1	2865	6.19912	4.13772	7.48452	12.2435	9.23621	4.65855	6.3146	4.86209	10.3059	6.80398	5.72268	12.3657	5.39552	12.1733	3.42151	8.20662	10.4102	9.09394	11.0246	7.56835	8.49067	3.78408	5.07359	3.70162	6.79407	9.11997	7.95401
216301	1	40.4	0	1	3	4	1	3	3	24	23	27	3	1	3320	5.31173	4.57477	7.60452	12.1126	9.9027	5.15973	7.51337	5.79716	10.3162	6.69025	6.44924	10.7177	6.31173	12.2981	4.79716	8.36485	10.6693	10.0232	11.1472	7.31173	7.51337	2.30522	5.79716	4.79716	7.23773	7.71773	7.98981
216601	2	38.4	0	1	2	3	3	2	6.83333	40	37	36	5	1	2721	6.55556	3.40991	7.81579	12.8066	9.93342	5.37722	7.53868	3.40991	9.99038	6.88418	6.58872	10.4101	6.96218	11.6261	4.82973	8.32896	10.9107	10.2816	10.9919	7.63709	7.65285	3.40991	6.21675	3.40991	6.96218	7.17368	7.92371
216701	2	30.6	0	2	3	3	3	6	9.16667	42	40	45	1	1	2308	5.98945	2.85194	7.63854	12.3106	9.20597	3.98945	8.35657	4.53002	10.2982	6.81542	6.05358	11.5433	5.61748	12.3961	6.08461	8.36291	10.5867	9.35974	11.0027	7.15937	6.77794	4.11498	3.98945	3.85194	6.98945	8.5073	7.86093
216801	2	39.7	0	1	3	3	3	9	4.33333	24	50	45	2	1	3310	7.38455	3.84539	7.20294	12.5236	9.83408	4.84539	10.2269	5.43035	9.72803	6.65275	7.41525	8.54583	6.23771	10.5596	3.84539	8.30482	10.5424	10.2117	11.2611	7.36895	8.58686	1.87534	5.88978	4.65275	7.11218	7.47475	8.03522
216901	3	40.7	0	2	1	6	3	15	10.6667	46	44	62	0	1	3543	5.7906	4.0744	7.39633	11.8711	9.38078	4.96748	6.55244	4.9109	9.3677	6.39633	6.43697	8.48621	5.35451	10.26	4.65936	8.08722	10.3925	9.7448	10.8882	6.8369	7.54317	3.43697	4.85201	3.43697	6.95354	7.33313	7.84447
217201	2	40.7	0	2	3	3	2			34				1	4195	4.99096	3.18361	7.42201	11.683	9.18642	4.18361	7.00379	3.35353	9.11138	6.16089	4.82746	7.82746	4.64304	9.68743	3.76857	7.75346	9.8736	9.13489	10.5738	6.54116	7.23889	2.50553	3.76857	3.50553	7.04159	7.21703	7.66742
217301	1	35.7		1	1	3	3	4	7.08333	32	33	31	1	1	3045	6.91165	2.93035	6.5652	12.0143	9.26564	4.24327	7.57547	5.02088	9.21399	6.39011	7.63559	7.41319	5.86218	8.81962	5.43591	7.97507	9.94569	9.25609	11.3016	6.43591	7.10834	3.75784	5.75784	4.52338	7.502	7.39011	7.91165
217601	2	37.1	0	2	1	6	3	9	6.66667	36	31	36	0	1	4285	6.02675	3.70483	7.64968	12.0933	9.21579	4.77522	7.55282	3.96786	9.83822	6.82584	6.40527	11.304	5.3829	11.5192	3.11842	8.27772	10.1494	9.42456	10.8917	7.20308	7.12436	3.11842	4.55282	2.96786	7.16426	8.11761	7.94514
218201	2	39.1	0	2	1	6	2	12	3.5	45	43	42	0	1	3680	7.13048	4.90809	7.09572	12.1007	9.64806	3.34164	7.54552	5.49305	9.51295	6.96698	6.49305	7.09572	5.32313	9.483	3.34164	8.39638	10.2539	10.1283	10.9415	6.51952	7.50635	3.34164	5.13048	3.34164	7.1132	7.38202	8.01429
218301	3	38.7	1	1	3	4	3	12	4.33333	41	51	50	7	1	3075	7.22327	3.52283	7.44567	12.4427	9.51152	3.2598	9.5153	5.1858	9.83874	7.42972	6.22327	9.58892	5.3973	11.7731	4.1078	8.21399	10.3662	9.66579	11.1165	6.49246	6.1858	3.2598	5.3973	3.52283	7.3973	7.98226	8.30419
218401	1	39.9	0	1	3	2	3	0	4	29	27	30	0	1	3680	5.9382	5.75377	6.9382	11.8896	9.41328	5.10169	6.15232	2.94228	9.42877	6.50379	5.20123	6.15232	5.10169	10.3	6.33873	7.99478	10.1585	10.1461	10.4767	6.65189	8.67804	2.94228	5.75377	4.8793	7.04923	6.9382	7.8179
219201	2	39	1	2	2	4	3	11	7.83333	34	38	44	3	1	3885	6.78495	2.79642	7.67998	12.3304	9.25584	4.6525	8.72025	4.95206	9.85594	6.47562	6.92934	12.2112	5.27399	12.0929	5.41149	8.31838	10.3991	9.45191	11.1652	7.34438	7.30961	3.95206	4.75942	4.27399	6.75942	8.08135	7.82243
219301	2	38.6	1	2	3	4	2	4	4.75	39.8462	36	40	3	1	3295	6.69636	3.30404	7.57457	12.306	9.30179	4.50568	7.25824	5.19157	10.152	6.3915	7.37443	11.7424	5.78947	12.5595	6.9479	8.40418	10.4405	9.06426	11.3744	7.52901	7.52127	3.44155	4.15204	3.98211	7.52901	9.01829	8.23004
219601	1	41.1	0	2	3	2	3	1	4.66667	27	26	27	0	1	3380	5.29256	3.14714	7.77607	11.9034	9.24157	4.12263	6.60376	4.7856	9.79741	6.39565	6.31903	8.80446	6.15238	10.1707	4.8596	7.80446	10.2808	9.15972	10.9332	7.64619	7.04546	3.14714	5.18152	3.14714	6.72749	7.33208	7.53767
220101	2	36.9	0	2	2	4	3	2	10.25	40	47	41	0	1	1825	5.44726	1.47604	7.48288	12.7951	9.36374	1.47604	9.18061	4.44726	9.68757	6.88022	8.74004	6.29526	5.29526	9.80481	8.05607	8.33478	10.6722	10.2234	11.3003	7.16973	8.9957	5.44726	5.71029	1.47604	7.58476	7.29526	7.76919
220301	1	38.7	0	1	3	5	3	0	4.33333	40	31	31	0	1	3325	5.6798	4.28748	8.19437	12.3769	9.70534	5.19437	8.85734	2.40104	10.2093	6.14546	5.87245	10.6926	6.64504	12.0656	5.37495	8.23	10.7612	9.85734	11.1377	7.59126	7.17013	2.40104	5.60941	2.40104	5.93134	7.24168	8.06884
220501	2	41	0	2	3	5	3	11	7.91667	43	46	39	3	1	3375	2.77704	2.77704	7.71455	11.8614	9.25297	2.77704	8.32223	2.77704	9.7485	6.78166	2.77704	11.0838	2.77704	11.3052	2.77704	7.71455	10.2764	9.47198	10.83	7.32223	2.77704	2.77704	2.77704	2.77704	7.57016	8.49216	8.02267
220801	2	40.5	0	1	1	4	2	7	4.41667	43	48	41	2	1	3980	6.72987	3.39002	7.28484	12.1025	9.0518	4.63795	9.1582	4.39002	10.0991	7.06244	6.19737	10.4026	4.84945	11.3914	6.89781	8.39002	10.541	9.48542	10.6904	7.00473	7.19737	3.55994	3.97498	3.71195	6.86575	8.3787	7.88187
221001	2	38.4	0	1	1	5	3	5	5	37	33	39	0	1	3730	4.94429	2.94429	7.72039	12.2761	9.10416	3.70982	5.94429	2.94429	9.91468	6.11421	6.14592	12.4074	5.52925	11.9124	3.79229	7.94879	10.1528	8.91928	10.46	6.66675	7.66128	2.20732	3.94429	2.20732	6.7413	8.3739	7.83668
221101	1	40.1		2	1	7	1	0	3.66667	32	32	31	0	1	4240	6.39981	2.24141	8.17073	11.9214	9.59995	4.88197	9.04092	4.88197	9.88197	6.03724	6.32943	10.2649	6.15046	11.9995	3.42253	7.96169	10.4628	9.50468	11.5179	7.59246	6.48862	2.24141	4.67046	4.12297	6.74446	7.55182	7.85716
221201	1	39	1	1	3	3	3	0	3	26	27	20	1	1	2865	5.58467	2.86049	7.25093	11.923	9.4999	4.06111	8.69046	4.64607	9.52463	6.61569	5.81599	9.22098	5.45342	11.1709	3.64607	7.94375	10.3898	9.61185	11.0583	6.41866	6.76155	4.06111	5.30903	4.06111	7.78903	7.58467	8.02689
221301	2	40.1	0	2	1	6	2	11	4.33333	38	41	45	0	1	#NULL!	6.11759	2.03476	7.28752	12.0311	9.32314	4.38063	6.62856	3.11759	10.2282	6.28752	6.00512	10.2282	4.49611	11.4476	4.60302	7.91461	10.5354	9.07179	11.016	7.31923	6.00512	2.03476	3.11759	3.60302	6.57703	7.18798	7.62856
221501	1	40.1	0	2	1	7	4	4	3.5	37	35	34	2	1	2340	4.73217	1.90211	7.0234	12.2644	9.09895	3.80617	6.2656	3.06921	9.89998	6.85928	5.6937	10.7107	5.18468	12.0953	6.52864	8.0234	10.2071	8.97208	10.3438	7.91887	6.63399	1.90211	4.39113	2.80617	7.22571	7.72265	7.68392
221801	1	39.5		1	3	4	3	4	9.66667	29	21	28	1	0	4350	5.73366	3.17907	6.45715	11.5138	9.20827	4.55533	9.30458	3.17907	9.68894	6.21429	5.69972	8.46222	4.47733	10.5905	4.95126	7.65613	10.2572	9.21429	10.4823	7.50707	6.43668	4.21429	5.69972	3.17907	6.61118	7.32977	7.55533
222201	3	38.9	1	2	3	2	3	20	4.5	54	44	53	10	0	2840	7.12214	4.31479	7.32859	12.2291	9.47853	4.93628	7.22906	4.93628	10.1823	6.89975	6.4217	11.5873	5.70181	12.5451	5.78427	8.35581	10.5598	9.34227	11.3183	8.05729	6.68044	4.31479	5.4217	4.78427	7.09008	8.29383	8.15351
222301	2	39.5	0	2	1	3	3	13	4.33333	41	34	43	0	0	3880	6.55052	4.32023	7.36125	11.9	9.52668	4.52668	7.50243	4.07922	9.72307	5.94171	5.78971	6.84861	6.59707	9.73353	4.20475	8.1036	10.301	10.0313	11.1744	7.36125	8.49015	3.61979	5.74907	4.52668	6.50243	7.57398	7.97734
222701	1	40.1	0	1	1	3	4	6	4	36	32	31	0	1	2885	5.19974	4.36575	6.51461	12.0586	8.90828	3.19304	6.52869	3.92965	9.44581	6.58365	5.26845	6.16411	5.30162	10.282	4.97147	7.87561	10.0492	9.38522	10.3667	5.92965	8.859	4.59707	4.36575	3.19304	6.5004	7.64309	7.71255
222801	1	37.9	1	2	1	3	3	3	6.5	30	35	31	0	1	3555	4.7194	4.01313	6.74249	11.8113	9.05061	4.08713	7.39456	4.40906	9.55474	6.40906	8.08713	9.79173	4.08713	11.0905	7.29659	7.49992	9.92634	8.75956	10.5109	6.63557	7.6721	3.35012	5.28877	3.85267	7.38726	7.57899	7.70772
223201	2	40.1	0	2	1	4	1	11	6	48	45	47	0	0	3900	5.86428	4.13846	7.30838	11.9036	9.15569	4.34491	8.84741	4.13846	9.55955	6.13846	6.62784	9.47968	5.296	10.7176	4.68594	7.5673	10.2373	9.22265	10.7429	7.06737	7.59789	2.56329	5.13846	4.24537	7.09623	7.16594	7.64747
223401	2	40.1	1	2	1	6	3	6	8	41	34	31	2	1	3839	6.30114	4.05321	6.92358	11.9374	9.20296	4.51265	5.8081	4.30114	9.42825	6.56101	9.22063	7.76057	5.22314	9.73621	9.29401	7.8861	9.97803	9.51059	10.6503	6.03049	9.14068	4.75365	5.09761	3.86057	6.97208	7.3106	7.8214
223801	1	40.1	0	2	1	6	3	10	4.41667	35	26	35	1	1	4930	5.32004	3.12436	7.70831	12.0968	9.54999	4.93302	9.55901	4.69201	9.60762	5.98746	6.18677	7.84729	5.4805	10.1809	3.12436	7.60762	10.49	9.39748	11.1499	7.62489	8.20986	4.4025	5.32004	4.55451	6.81754	6.87643	7.75614
223901	1	35	0	1	3	4	3	3	3	45	35	26	0	1	2268	5.37267	4.4722	7.49605	12.0103	8.9747	3.73524	6.15027	3.15635	9.83911	6.08887	5.08887	10.5282	5.02474	11.4264	5.08887	7.72518	10.0145	8.78931	10.3759	7.50783	6.1199	3.88724	4.95763	3.15635	6.23774	8.21636	7.75514
224001	1	38.3	0	1	1	3	3	0	3.66667	22	24	32	0	1	3175	5.70122	3.37929	7.18665	11.824	9.00622	4.31789	4.88179	3.79433	9.7901	5.94408	5.60168	9.70572	5.43818	10.7199	5.04226	7.76011	10.0147	9.02555	10.7507	7.0135	5.60168	3.96425	4.37929	3.49477	6.63982	7.95924	7.87114
224101	3	41.3	1	1	3	3	3	14	9.33333	42	55	50	2	0	4540	5.36606	4.43019	7.98877	12.1929	9.00202	4.22855	7.76461	3.81351	10.0614	6.75211	7.1063	11.7216	4.22855	12.1675	6.17341	7.74583	10.2653	8.75211	10.7443	7.66818	7.66151	4.15455	4.55048	3.99409	6.70104	8.30323	7.82549
224601	1	41.4	0	2	3	4	5	5	5	39	24	29	2	1	4715	5.21836	3.74032	7.42481	11.78	8.95533	4.25489	5.95533	3.6334	9.39239	5.18089	6.3759	10.7956	4.79094	11.3639	4.39239	7.34235	9.89006	8.66088	10.5741	6.82778	7.5983	3.83985	4.97735	3.74032	6.70115	7.92731	7.72738
224701	1	41.4	1	1	3	4	3	4	7.91667	30	32	31	2	1	3340	5.78294	3.36287	7.40443	11.9849	9.38323	4.49754	9.78294	3.36287	9.46043	5.98939	6.85509	7.56363	5.14139	9.5282	5.30489	7.94875	10.1735	9.52268	10.707	6.88985	7.68736	5.85509	4.88985	3.36287	6.83739	7.21178	7.9238
224801	2	40.3	1	2	3	2	5	9	5.91667	42	44	35	4	1	3405	6.94158	4.18077	6.86883	12.1951	9.79548	4.91774	7.27763	5.18077	10.1478	7.27763	6.89349	9.35514	6.25877	11.8781	5.6547	8.19075	10.642	9.8469	11.4538	7.16059	7.03321	4.47028	5.8182	2.56724	7.53441	7.61076	8.01084
225101	2	39.7	1	2		3			6.08333					1	3525	5.6132	4.92514	7.97438	12.1688	9.60697	5.21465	7.93513	2.60017	10.4276	6.11277	5.39907	11.7296	5.27878	12.8169	5.27878	8.30211	10.7094	9.3736	11.235	8.22282	6.94504	4.66211	5.56257	2.60017	6.53658	8.50341	8.04984
225201	2	39.4	1	1	1	7	4	10	9	29	38	36	0	1	3340	6.58128	5.38863	7.82921	12.1978	9.60365	5.82921	7.93883	4.7512	10.5925	6.10484	5.90321	11.8919	5.7512	13.0535	3.01601	8.34946	10.9256	9.60365	11.2106	8.07313	7.38863	3.01601	5.58128	3.01601	7.28172	8.16624	7.71056
225401	1	40.5	0	1	1	4	3	4	5.33333	34	31	29	0	0	3935	5.52558	4.96919	8.38952	12.1385	9.23045	4.58216	8.48906	3.132	10.7272	6.58216	6.43631	12.8583	4.78862	13.2711	5.40529	8.19461	10.7099	8.93157	10.7659	8.12965	6.30799	3.132	5.27404	3.132	6.30799	8.47418	8.01101
225801	2	38	1	1	1	6	2	7	7.08333	35			1	1	3400	6.25057	4.72006	8.16484	12.1379	9.48087	3.27409	9.00956	3.27409	10.0658	6.90768	5.94245	10.6508	6.13509	12.4019	3.27409	8.2916	10.6639	9.87206	11.2865	7.88998	6.9764	3.27409	5.55013	3.27409	7.16484	7.9764	8.34455
225901	1	39.4	0	2	1	4	3	5	10.5833	37	20	37	1	1	3130	3.91419	3.98458	6.27877	11.2892	8.21797	3.91419	4.80172	2.79251	8.72926	6.26469	4.45025	5.70079	3.29271	8.27175	3.49916	7.32698	9.28749	8.96295	9.49464	5.89605	6.66908	3.76219	4.34715	3.17723	6.20698	6.54646	6.89605
226201	2	42.2	0	2	3	4	5	5	5	38	33	35	1	0	2975	5.0042	4.76319	7.58916	12.4103	9.21665	5.11111	5.39122	3.237	10.4044	5.76319	5.21065	12.0007	5.47368	12.6519	5.39122	8.29244	10.6369	9.34268	10.8793	7.32613	7.25795	3.237	5.21065	3.237	6.55169	8.33718	7.91847
226301	2	39.6	1	2	3	2	2	7	7.33333	35	40	32	1	0	3250	6.07341	4.07341	7.62431	12.3451	9.391	4.42955	7.80024	3.88898	10.3888	6.37207	6.01451	12.7424	5.88898	12.4533	5.33644	8.25927	10.4739	9.37646	10.7838	7.33644	6.41824	3.02989	4.28753	3.02989	6.8725	9.31219	8.14036
226601	2	39.6	1	1	5	1	4	20	3.66667	27	44	47	0	1	3200	6.22518	2.99324	7.07998	11.9173	9.17043	4.75805	9.36756	2.99324	10.1524	6.55323	6.25555	9.73668	4.47794	11.6811	5.99252	8.11353	10.5208	9.38827	10.9514	7.62479	6.67059	3.99252	5.19415	2.99324	6.34301	8.18629	8.17838
226701	2	40.3	1	1	2	4	5	7	6.66667	38	40	36	1	1	3870	6.31168	4.98975	7.62202	12.2118	9.73391	4.98975	9.46872	3.30666	10.1677	7.25278	6.36826	10.0601	5.57471	11.416	6.42271	8.5258	10.6278	9.95322	11.326	7.71221	7.5258	3.30666	3.30666	3.30666	6.91575	8.22241	8.04286
226801	2	40	0	2	3	2	3	10	3.67	47	57	41	1	1	3130	6.05989	4.52938	7.58827	11.7399	9.47839	4.35945	8.5689	4.16681	10.0634	6.94441	5.75177	9.20494	6.00331	10.7214	5.68138	8.43627	10.5762	9.85531	11.2723	7.48873	7.40385	2.97954	4.68138	4.52938	6.78572	7.8513	8.0737
226901	2	40.3	0	1	1	7	4	5	5.66667	33	43	45	0	1	3410	6.8802	5.12812	7.18398	11.8198	9.57716	4.20212	8.73195	5.05012	9.73506	7.10902	6.73818	8.1186	5.8802	10.5114	6.37205	8.02994	10.3396	9.62503	11.5919	7.94629	8.76284	4.20212	5.40376	4.05012	7.32314	7.59444	8.20212
227601	1	39	1	1	2	4	2	0	3	24	32	28	0	1	3765	6.80784	2.93576	7.93337	12.2095	9.52832	2.93576	7.2553	4.67033	9.90683	6.34841	6.903	9.71035	4.67033	11.643	2.93576	7.99226	10.4412	9.44644	11.2613	7.23105	6.87197	2.93576	5.34841	2.93576	6.3026	7.34841	7.97776
228001	1	39	0	1	3	3	3	22	3	32	25	25	0	1	2780	5.16345	2.94634	6.91068	11.8394	9.10429	4.05653	5.11098	3.67802	9.46723	6.02852	5.60402	7.05653	6.16345	9.27496	3.81553	7.96343	9.86191	9.22646	10.6427	6.52602	7.97815	2.94634	5.56555	3.81553	6.83183	6.94106	7.75697
228101	2	40.9	0	2	1	7	4	7	5.58333	40	47	48	2	1	3295	6.58868	3.28009	7.00372	11.953	9.48371	4.84325	10.0249	3.28009	9.62616	7.13083	6.34075	10.1987	5.14811	11.4202	3.28009	8.23152	10.3942	9.3705	11.3323	7.24764	5.66268	3.28009	5.39965	3.28009	7.31038	7.70999	7.95546
228501	1	40.9		2	1	6	2	3	4.58333	35	22	28	1	1	3500	6.29852	3.97659	7.63321	12.3288	9.07345	4.12859	5.85106	4.50711	9.63321	6.24961	6.67703	11.7565	4.2661	12.1543	5.23293	7.78966	9.9903	8.98906	10.9301	6.50711	6.21606	3.50711	3.89413	4.05459	6.89413	8.24129	7.97659
228901	2	37.4	0	1	1	5	4	9	7.83333	37	44	41	1	1	3240	6.45329	4.36137	6.94633	11.9628	9.48848	3.44964	8.12467	4.43537	9.64092	6.28336	5.97142	7.47976	5.15783	9.52283	4.637	8.14134	10.1524	9.28086	11.2016	6.5397	8.48848	3.44964	5.81388	3.44964	7.52283	7.7059	8.23756
229001	1	39.4	1	1	3	3	1	0	3	23	23	23	5	1	3525	7.36439	3.15073	7.7876	12.3807	9.58091	5.15288	8.30584	3.15073	9.65315	6.51967	7.15288	8.42066	5.22689	10.6261	5.81185	8.0239	10.3312	9.67314	11.1505	7.39681	7.51967	3.15073	5.65984	4.71231	7.0547	7.6192	8.12413
229301	2	40	0	2	3	3	3	12	4.66667	44	46	47	2	1	3690	5.08644	4.42748	7.24564	12.0928	9.50598	4.87999	5.60582	2.85247	10.1725	5.96091	5.57187	11.5606	5.73414	12.3239	4.93444	8.19078	10.5815	9.2617	11.0029	7.41796	8.28284	3.87999	4.70312	3.98691	6.71871	7.79426	7.90747
229401	3	41.4	1	1	1	7	1	13		40	63	61	3	1	3725	5.19295	3.40154	6.48246	11.366	9.03649	4.34496	6.12737	2.77338	9.21285	5.87103	5.22466	5.55908	5.31581	9.01171	6.19295	8.16463	9.97023	9.80176	10.5883	6.30101	7.83553	3.94903	4.83038	4.34496	6.80963	7.35215	7.79913
229701	2	39.4	0	2	3	3	3	7	5.66667	45	39	47	6	1	3635	6.2029	4.31308	7.84767	12.3581	9.24243	4.86947	6.78021	4.03297	10.2549	6.43507	6.15635	12.2445	5.13251	12.7401	4.81058	8.17398	10.5766	9.37282	11.0004	8.28631	7.54755	2.97982	4.68505	2.97982	6.24799	8.12044	7.69322
229801	2	39.9	0	1	1	7	2	11	6.5	33	37	35	2	1	4375	6.19188	2.5875	6.78324	11.6696	9.20861	4.05053	6.6635	3.77042	9.04521	5.98543	4.86995	6.92885	4.54802	8.65655	3.28499	7.47086	9.85333	9.18947	10.5732	6.15289	6.13299	3.28499	5.69098	3.96306	6.75748	7.29398	7.6635
230101	2	39.1	0	1	1	6	1	9	8.16667	26	49	40	0	1	3680	4.66068	4.21707	7.8306	11.1994	8.23855	4.27366	6.96553	3.38492	9.2667	7.49208	4.66068	7.20257	3.74314	8.66861	3.74314	7.36763	9.4234	8.74314	10.4436	8.34471	7.99948	3.38492	4.03265	3.38492	6.6285	6.3934	7.46803
230501	2	39.5	0	1	3	3	3			37	36	40		1	3070	5.38066	5.38066	8.61332	12.3986	10.07	5.56123	8.97361	5.28112	10.5718	6.11762	6.56123	12.1673	7.20169	13.1497	4.7957	8.60305	11.3349	10.0774	11.5572	9.02066	8.48499	2.83522	5.64369	5.05873	6.86608	7.70259	8.10312
230701	3	40	1	1	3	7	4	14	7.66667	37	53	54	0	1	3459	4.61052	3.77099	6.94091	11.8345	8.58376	4.2235	7.81308	2.69297	10.2139	5.71289	4.77099	11.5824	4.04662	11.5075	5.73252	7.80383	10.0456	8.44192	10.0757	6.78045	5.61052	3.77099	3.91538	2.69297	6.27795	8.70297	7.48306
230901	3	38.5	0	1	1	5	1	18	12	53	71	58	3	1	3755	5.08662	3.88868	6.90974	11.7271	8.63727	4.26065	3.80121	2.85095	10.1978	5.01067	5.04914	11.4044	5.22748	12.0447	6.69603	7.84013	10.1477	8.64042	10.3548	7.03962	6.32478	3.97114	4.80121	2.85095	5.95096	8.83739	7.62776
231101	2	38	0	2	1	3	3	5	4.58333	36	45	41	3	0	2890	4.45371	4.2369	7.16187	11.4555	8.6124	3.72788	7.06636	3.07528	9.8893	5.75536	4.78233	8.86349	4.45371	11.5441	6.24661	7.53127	9.78733	8.13073	10.3572	7.50722	5.99323	3.19737	4.15673	2.8348	5.76891	8.10693	7.07184
231201	1	41	0	2	3	3	3	0	3	26	20	21	0	0	3365	6.01393	3.05973	7.15425	12.3368	9.1132	3.79669	5.56223	4.05973	9.96562	6.62451	6.07468	12.17	5.51916	12.2925	4.99833	7.94237	10.1032	8.83671	10.3936	6.91771	7.63967	4.05973	4.99833	3.56223	6.82349	8.33895	8.03701
231401	2	37	1	2	3	2	2	3	3	46	45	40	0	0	2155	5.09511	3.83208	7.10261	11.5873	8.69006	3.96958	5.41704	3.21059	9.32072	6.16836	3.75808	9.18963	4.46435	10.3501	4.7196	7.36813	9.87647	8.71227	10.0179	6.85	7.13951	5.03371	4.46435	3.21059	6.87647	7.41704	7.32393
231501	3	38.2	0	1	1	4	4	13	10.5	45	63	60	0	0	2700	3.34639	3.45645	7.32587	12.2085	8.90576	3.6629	5.61399	3.45645	10.6493	6.39987	4.61399	12.2416	4.27958	11.8281	5.61399	8.14833	10.5292	9.03678	10.6417	7.10474	6.6015	3.6629	3.6629	3.92594	5.94584	9.08469	7.6202
231901	1	38.3	0	2	1	7	2	6	3	31	24	25	0	1	3775	5.71114	3.57364	6.99318	11.871	9.51381	4.42164	5.10969	2.5356	9.50201	6.3178	6.3178	9.10969	5.29611	10.63	5.05907	7.82157	10.2699	9.4141	10.8719	7.05907	7.54633	2.5356	4.33917	3.42164	6.74356	7.12208	7.87376
232001	2	39	0	2	3	7	2	13	4.75	43	28	50	2	1	2800	5.89261	4.60311	7.26607	12.0516	9.81256	5.34007	8.75511	2.30487	9.96846	7.01814	6.38738	9.73239	7.24054	11.7808	6.85945	8.17465	10.8573	10.361	11.0294	8.03309	7.54171	4.60311	5.52064	2.30487	6.07704	7.13362	8.10561
232201	1	39.5	0	2	1	4	3	3	4.33333	37	32	37	1	0	3500	5.22951	2.67891	7.53884	12.2956	9.29467	4.61284	7.68323	2.67891	10.1797	6.16538	7.18168	10.6173	5.09827	12.5281	7.33531	7.87588	10.5069	9.2567	11.02	7.14889	6.16538	4.51331	4.87588	2.67891	7.27581	7.27581	7.69464
232401	1	38	1	2	3	4	2	0	3	38	29	23	6	0	3685	7.11295	4.49002	7.63407	12.3646	9.41981	4.36973	7.08457	4.54661	10.3189	6.65352	6.49002	11.3853	5.72881	12.7726	5.57409	8.30149	10.5239	9.08934	11.2059	7.81771	7.03599	4.36973	4.65352	4.3056	7.18602	8.97802	8.10826
232901	1	36.3	1	1	5	2	4	3	5.08333	34	30	35	0	1	2655	4.8794	2.78478	7.50389	11.9555	9.09145	4.14243	8.61637	4.22044	9.75223	6.14243	5.33006	11.6298	4.7274	11.8176	3.67295	7.71398	10.3157	8.94692	10.6616	7.58722	6.49607	2.78478	5.0169	4.22044	6.12226	7.19168	7.37339
233301	2	37	0	2	3	3	3	3	7.5	25	44	44	4	1	3145	5.98402	3.91363	7.3926	12.276	9.30423	4.49859	7.98402	3.67916	10.0378	6.53422	6.05113	11.9716	4.5917	12.1644	5.34659	8.23916	10.364	9.41825	11.1468	7.8771	6.79137	4.29214	4.91363	4.34659	6.70023	8.32979	7.97108
233501	1	37	0	1	3	5	3	1	3.5	31	38	34	1	1	2865	6.39139	4.6809	7.6809	12.3449	9.47413	4.6809	7.1522	4.86532	10.4623	6.35075	6.02882	11.7337	5.12836	12.3967	6.07945	8.14033	10.5524	9.28486	11.0911	8.12233	7.26586	3.30442	5.02882	4.6809	6.90797	8.48356	8.31422
233601	1	39.4	0	1	1	6	4	3	3.33333	32	33	32	3	1	3455	5.65077	2.65087	7.36502	12.0138	9.88199	5.35121	8.38548	5.23574	9.75668	7.07704	6.37869	8.53342	5.45813	11.4107	5.45813	8.31611	10.5119	10.0258	11.2054	7.39224	7.30899	2.65087	5.69517	5.23574	6.95455	7.54559	8.26548
234001	1	39.7	0	1	1	4	3	6	5.25	31	28.4211	23	0	1	3540	5.29718	4.0044	7.21385	11.6417	8.87477	4.0044	7.09186	3.9304	9.57729	5.51536	7.1419	10.4638	5.20603	10.6359	7.18232	7.69928	9.98853	8.61616	10.5848	7.58936	7.15821	3.8524	4.48983	3.38291	6.7159	7.55284	7.48983
234601	1	38.4	0	1	1	5	2	5	5.33333	42	24	25	4	1	3715	5.52161	4.00376	7.21675	11.8524	9.19896	4.18818	8.22381	2.71425	9.62781	6.00376	5.45122	10.607	5.71425	10.134	5.77315	7.96639	10.0332	9.19358	10.4624	7.14424	8.55835	3.54433	5.00376	3.79225	6.91065	8.22028	7.80171
234701	3	40.3	0	2	1	6	1	9	7.91667	40	56	52	0	1	3555	5.52724	3.73716	7.27114	12.0148	8.95794	4.23966	8.30955	4.50975	9.38702	6.04702	6.07106	11.1666	4.73716	12.1062	4.79605	7.67183	9.99769	8.85437	10.7856	6.75953	6.10639	4.10639	4.82462	4.1522	6.63601	7.46054	7.61163
234801	2	39.4	2	2	1	6	4	6	8	37	43	43	0	1	#NULL!	6.52685	4.45646	7.84051	12.2391	9.31643	5.02206	8.4956	4.7668	10.4438	6.63278	6.39757	12.1909	6.3204	12.67	5.51304	8.50609	10.5456	9.1569	11.4176	7.93155	6.93155	3.58239	4.7668	4.33617	6.45646	9.0747	8.23046
234901	1	40.6	0	1	2	4	1	0	4.33333	23	20	24	0	1	3685	6.61398	4.48845	7.62148	12.3351	9.25543	5.07341	6.40406	5.07341	9.87294	6.50475	6.74327	11.8886	4.93591	12.3439	3.93591	8.06244	10.2686	8.9948	11.1838	7.59126	6.25784	3.1765	4.93591	3.1765	7.17877	7.68723	7.94191
235001	2	40.4	0	1	1	5	1	8	7.08333	34	38	37	0	1	3515	5.55484	4.11426	6.73317	12.1191	9.19261	4.43619	8.17109	4.51636	9.10943	6.45666	6.45666	7.4102	6.31814	9.47182	4.97933	7.72897	9.89093	9.25235	10.2777	6.74154	8.4893	3.55484	5.16489	4.2138	7.3676	7.29559	7.94715
235101	3	41.5	2	2	3	4	3	14	9.41667	47	38	48	8	1	3460	5.66896	4.02955	7.28911	11.7733	9.2833	4.45839	8.44024	5.13646	9.68005	6.32911	6.95846	10.2435	5.61451	10.968	3.91407	7.81292	10.1429	9.00506	11.1105	6.98016	5.8369	3.85267	4.68666	3.85267	7.15566	7.89135	7.97657
235401	3	40.5	2	1	1	7	4	14	11.9167	41	58	51	0	1	3670	5.33645	4.19895	7.18688	12.3405	9.32273	4.53999	7.21092	3.13527	9.29768	6.53999	8.35276	6.68438	6.26934	9.98729	8.89939	8.2636	10.1454	9.98206	10.4979	5.64961	9.49173	5.19895	4.46198	5.33645	6.97856	7.06024	8.12495
235501	2	38	0	2	1	4	4	12	9.16667	38	38	41	3	1	3175	5.39904	4.99378	7.04172	12.1713	9.22312	5.24376	7.53922	3.48477	10.7312	6.60451	5.64231	12.6712	5.33892	12.4428	6.66697	8.59169	10.5359	9.19796	11.1091	7.75012	6.61722	4.36929	4.73853	4.53922	6.83961	9.50372	8.11525
235701	3	39.5	0	1	1	5	1	12	5.08333	41	59	59	0	1	3230	6.65059	4.65059	7.80259	12.1689	9.38905	4.94009	6.22213	4.94009	10.4144	6.81158	5.8557	11.1032	5.58918	11.6708	5.98845	8.42024	10.5044	9.64179	11.1863	7.99636	6.96448	3.80259	5.3633	4.06562	6.89005	8.84698	8.22885
235801	1	39.4	1	1	1	7	5	0	4.75	23	24	21	0	1	3390	6.07842	4.25399	7.62903	12.0282	9.0111	4.42391	8.93581	3.36946	10.832	6.43721	5.36946	11.9454	5.02658	12.6604	5.6463	8.23508	10.657	8.77231	10.8632	7.63481	6.12846	3.36946	5.47638	3.12267	6.61154	9.42725	8.00887
236001	1	42	0	2	1	4	3	5	6.5	33	29	30	0	0	3570	5.80807	3.95246	7.0993	12.0776	9.14698	3.25218	8.38351	4.0837	9.21119	6.35456	7.74997	8.6476	6.35456	10.5742	8.60727	7.84554	9.97905	9.35618	10.3993	6.6476	8.88207	5.17485	4.46703	3.25218	7.18219	6.96102	7.88207
236301	3	38.5	0	1	3	5	3	16	6.58333	45	56	43	3	0	3020	5.36403	2.94138	7.29476	12.0587	9.01028	4.53395	8.22615	2.94138	9.36215	6.18845	7.88235	9.86653	5.39377	10.9294	7.10998	7.898	10.0482	9.33748	10.6716	6.4795	7.78469	4.42292	5.30263	2.94138	6.62455	6.8771	7.66171
236501	3	38.1	1	2	1	4	3	14	5.33333	41	55	54	3	0	3340	5.59057	3.59057	7.34545	11.9751	9.092	4.43856	7.43856	3.8536	10.0631	5.82323	6.67803	11.4095	4.7922	11.1986	6.45846	7.75245	10.1297	8.71985	10.8861	7.32392	6.6949	2.89471	5.02352	3.8536	6.74437	8.20527	7.61737
238001	2	36	0	2	3	4	3	7	7	42	42	49	0	0	1945	5.70303	4.17946	7.41787	12.3193	9.28537	4.70303	5.57178	3.20857	9.98036	7.20183	5.85189	11.6663	5.38892	12.3681	5.98682	8.39378	10.4867	9.57821	10.7292	7.23475	8.56317	4.34939	4.70303	4.42739	6.70303	8.18509	8.13947
